# Supplementary material for: Diatom volatile organic compound production is driven by diel metabolism and the cell cycle
Source: Front Microbiol. 2025 Oct 6;16:1620542. doi: 10.3389/fmicb.2025.1620542 (PMC12535992; doi:10.3389/fmicb.2025.1620542)
Supplement: Supplementary file 1 [file Table_1.xlsx]

## Sheet: nM conc. VOC production
m/z	Stats	cluster	2	4	6	8	10	12	14	16	18	20	22	24
31.012	Average	1	0.714458	0.71485	0.717076	0.741643	0.751756	0.796271	0.766387	0.770828	0.808828	0.808061	0.808001	0.745122
33.033	Average	2	0.929322	0.906978	1.5052	0.922953	0.000129217	0.000146541	0.000122235	0.000117554	0.000129509	0.000124477	1.54286	0.000119934
42.034	Average	3	0.520271	0.535113	0.537787	0.542385	0.541017	0.536424	0.540177	0.542006	0.544104	0.544609	0.533253	0.538791
43.054	Average	1	1.37666	1.43091	1.45454	1.49941	1.5391	1.82354	1.68536	1.72883	1.96637	1.99308	1.99366	1.57074
44.048	Average	3	0.56787	0.566053	0.559767	0.569849	0.573583	0.583383	0.578228	0.581476	0.593243	0.592841	0.583261	0.56857
45.033	Average	1	1.964	1.99272	2.03747	2.07553	2.08715	2.33492	2.2115	2.25315	2.44796	2.44542	2.43631	2.20102
47.038	Average	3	2.53561	2.53372	2.53406	2.59011	2.60864	2.69938	2.65068	2.64142	2.77494	2.81278	2.72075	2.6149
49.011	Average	3	0.216796	0.222707	0.225324	0.225562	0.224044	0.222489	0.222649	0.223112	0.223882	0.223748	0.224496	0.226201
52.018	Average	5	0.621389	0.576949	0.555769	0.548461	0.541078	0.540893	0.528335	0.523533	0.524973	0.520138	0.509599	0.498544
54.033	Average	3	0.0885194	0.0898892	0.089298	0.0917949	0.0924904	0.0967228	0.0947723	0.095508	0.0989603	0.0981027	0.0984924	0.0931731
59.054	Average	3	2.27319	2.3356	2.41531	2.36354	2.3377	2.44167	2.33224	2.32945	2.39206	2.35549	2.33561	2.22095
63.02	Average	3	0.236804	0.246218	0.243735	0.257654	0.26016	0.258566	0.256449	0.253383	0.250006	0.24656	0.23088	0.305336
65.056	Average	3	0.153491	0.156401	0.158532	0.160101	0.160943	0.162195	0.161809	0.161928	0.164405	0.165691	0.165914	0.162694
68.066	Average	3	0.0833012	0.0851393	0.0832737	0.0864375	0.0864212	0.086696	0.0867772	0.0874566	0.0877932	0.0881007	0.0833471	0.0870229
69.074	Average	1	0.251524	0.277964	0.279267	0.309902	0.334566	0.427699	0.382637	0.401102	0.476811	0.478533	0.473174	0.35779
73.066	Average	1	0.420437	0.451996	0.459259	0.462497	0.462797	0.493891	0.480057	0.485237	0.512219	0.514515	0.522627	0.474754
75.044	Average	6	0.864488	1.04749	1.08222	1.08377	1.07483	1.01965	1.06744	1.09975	1.09821	1.13313	1.14585	1.16856
77.06	Average	6	0.277807	0.315858	0.326812	0.316075	0.302722	0.291561	0.301217	0.304995	0.302283	0.307206	0.317345	0.318591
79.054	Average	1	0.164526	0.17368	0.179956	0.180997	0.18217	0.187178	0.186737	0.189151	0.19401	0.194942	0.194523	0.195639
80.049	Average	3	0.0764306	0.0769885	0.0789896	0.0788519	0.0779733	0.0773157	0.0779962	0.0786586	0.0787026	0.0791387	0.0789133	0.0784163
83.088	Average	4	0.305631	0.350247	0.384272	0.489725	0.668695	1.31662	1.03781	1.15379	1.6499	1.68924	1.75574	0.797648
84.092	Average	1	0.106006	0.111242	0.113016	0.122082	0.133981	0.174477	0.157169	0.165182	0.197602	0.200191	0.207714	0.140349
86.104	Average	6	0.103207	0.103774	0.104036	0.104701	0.104995	0.105742	0.105345	0.105813	0.107032	0.107045	0.105746	0.103609
89.059	Average	3	0.134453	0.139821	0.140412	0.141798	0.141554	0.145654	0.144005	0.144225	0.147995	0.148344	0.14564	0.137611
91.03	Average	5	1.63279	1.55437	1.50906	1.48781	1.47011	1.45924	1.43598	1.41902	1.41335	1.40097	1.37501	1.36365
92.062	Average	5	0.112092	0.109489	0.107648	0.106487	0.105435	0.104517	0.103892	0.103354	0.102844	0.102118	0.100935	0.100656
93.07	Average	6	0.474454	0.576737	0.59296	0.588994	0.575957	0.527313	0.554494	0.566223	0.552341	0.563062	0.558189	0.605375
95.069	Average	5	0.339913	0.3852	0.387619	0.368	0.342147	0.330453	0.337088	0.338796	0.339742	0.344994	0.344709	0.356436
96.057	Average	5	0.19865	0.199299	0.196093	0.191603	0.187013	0.182002	0.182639	0.181523	0.180093	0.17927	0.172524	0.179896
99.098	Average	3	0.233856	0.245683	0.239187	0.243518	0.237733	0.239536	0.233306	0.233063	0.237859	0.236994	0.221627	0.216795
103.053	Average	4	0.0770414	0.111732	0.0985576	0.110599	0.10981	0.15044	0.149001	0.148905	0.150623	0.150775	0.124088	0.143186
105.068	Average	4	0.0288347	0.123403	0.109769	0.122064	0.12075	0.118203	0.118196	0.117193	0.116571	0.11595	0.0924871	0.114047
107.086	Average	6	0.186402	0.24566	0.225476	0.2453	0.238137	0.227801	0.226276	0.224015	0.218382	0.217398	0.167168	0.223056
108.084	Average	5	0.729751	0.703862	0.670744	0.650842	0.628552	0.604097	0.599812	0.585968	0.569454	0.560997	0.541241	0.56682
109.063	Average	5	0.344562	0.346269	0.338188	0.332574	0.324992	0.315731	0.314202	0.312912	0.310783	0.308683	0.288925	0.299295
112.074	Average	3	0.0924188	0.094567	0.0944403	0.0944105	0.0940808	0.093179	0.0933624	0.0935471	0.0933729	0.0934518	0.093104	0.0927812
114.088	Average	3	0.0798894	0.081706	0.0821484	0.0818192	0.0812296	0.080656	0.0807926	0.0807009	0.0809013	0.0808234	0.0805162	0.0794804
115.095	Average	1	0.103153	0.109004	0.110247	0.112248	0.114577	0.125752	0.120833	0.12268	0.131891	0.133083	0.133248	0.113344
117.076	Average	1	0.063645	0.0667157	0.0679652	0.0691884	0.0709176	0.0765835	0.0749396	0.0759212	0.0810088	0.0823977	0.0834394	0.072299
118.078	Average	3	0.0718703	0.0720827	0.0714463	0.0710314	0.0704165	0.069385	0.0693799	0.0693408	0.0688801	0.0688676	0.0677688	0.0679605
119.086	Average	5	0.0966413	0.0928383	0.0913828	0.0919077	0.0921981	0.0950063	0.0926511	0.0931109	0.0957482	0.0955607	0.0941097	0.088925
120.081	Average	5	0.350229	0.333128	0.318079	0.30775	0.297831	0.287067	0.284184	0.27806	0.271749	0.268044	0.258343	0.265348
121.101	Average	5	0.12712	0.135801	0.125443	0.130108	0.127661	0.125327	0.123971	0.12266	0.122615	0.122203	0.101231	0.118969
123.09	Average	3	0.0800341	0.0833734	0.0843872	0.0834847	0.0822373	0.0812473	0.0811005	0.0811057	0.0810227	0.0809755	0.0801083	0.0792632
124.039	Average	5	1.01931	0.969011	0.923792	0.886813	0.853569	0.815818	0.807492	0.787529	0.764454	0.75198	0.730182	0.74674
131.074	Average	3	0.0311106	0.0324278	0.0327128	0.0327745	0.0325994	0.0324139	0.0324962	0.0324882	0.0327606	0.0326744	0.0324278	0.0319244
135.08	Average	3	0.0532406	0.0565966	0.054269	0.0564675	0.0552764	0.0542968	0.0544365	0.0545997	0.0546402	0.0549425	0.0475478	0.0536962
137.1	Average	3	0.0616638	0.0662633	0.0688351	0.0662706	0.0628302	0.0630566	0.0650161	0.0674164	0.0687848	0.0689017	0.0677221	0.0630924
146.976	Average	3	0.0288476	0.0303734	0.0309611	0.0306627	0.0302125	0.0292249	0.0298496	0.0297869	0.0292877	0.0294622	0.0295367	0.0314467
149.096	Average	6	0.114822	0.149117	0.174409	0.173917	0.164513	0.134578	0.158633	0.156405	0.127535	0.129963	0.12227	0.221995
155.124	Average	3	0.0333236	0.0354245	0.0359827	0.0357238	0.0349702	0.0342963	0.0342581	0.0341928	0.0341799	0.0342286	0.0340832	0.0335529
157.158	Average	6	0.0358746	0.0406226	0.0427442	0.0422776	0.0409781	0.0393852	0.0397224	0.0397557	0.039591	0.039854	0.0399136	0.0398399
163.106	Average	3	0.103227	0.104382	0.103763	0.103242	0.101876	0.0999235	0.0988509	0.0975693	0.0964313	0.0954197	0.0927229	0.0927418
165.091	Average	3	0.0242885	0.0258555	0.0243435	0.0259804	0.0253992	0.0245316	0.0248097	0.0247202	0.0244204	0.0244488	0.0204869	0.0252004
167.134	Average	3	0.0219207	0.0232088	0.0224515	0.0237729	0.023526	0.0231803	0.0232467	0.0233489	0.0233357	0.0233719	0.0206802	0.0232006
175.121	Average	3	0.0215771	0.0222656	0.02205	0.0223504	0.0221151	0.0218516	0.0218848	0.0218894	0.0218148	0.0218055	0.0211873	0.0217226
179.11	Average	3	0.0173686	0.018152	0.0174054	0.0182729	0.0180897	0.0178552	0.0179092	0.0178666	0.0179223	0.0179107	0.015804	0.0177651
186.183	Average	5	0.0190236	0.0186706	0.0182321	0.0184898	0.0183695	0.0180846	0.0181971	0.0181797	0.0180674	0.0183246	0.0182872	0.0181098
187.13	Average	3	0.0192483	0.0197748	0.0197021	0.0198884	0.0197605	0.0194254	0.0195632	0.0194934	0.0194524	0.0194469	0.0188034	0.0193466
189.149	Average	3	0.0160288	0.0164392	0.0166147	0.0164851	0.0163468	0.0160729	0.016112	0.0160625	0.0159759	0.0159623	0.0159994	0.0159116
191.141	Average	3	0.0162934	0.0169171	0.0154303	0.0170205	0.0167862	0.016418	0.0165317	0.0164632	0.0164081	0.0163878	0.0129316	0.0163235
192.146	Average	3	0.0151173	0.0158526	0.0145703	0.01588	0.0157009	0.0155933	0.0155423	0.0154928	0.0156232	0.0153894	0.0128522	0.0153976
195.114	Average	3	0.0167952	0.01735	0.0161955	0.0174975	0.0173238	0.0169492	0.0170566	0.0170957	0.0169309	0.0169792	0.0143351	0.0169507
199.174	Average	3	0.0186731	0.0195831	0.0187723	0.0197508	0.0194327	0.0191838	0.0191311	0.0191448	0.0190903	0.0191591	0.0170902	0.0189186
201.146	Average	3	0.0151211	0.0157373	0.0155398	0.0159137	0.0157929	0.0155354	0.0156343	0.0156888	0.0156584	0.0155841	0.0149401	0.0155041
203.152	Average	3	0.0176845	0.0187456	0.0187602	0.0193996	0.0192527	0.0189923	0.0190432	0.0191231	0.0191776	0.0192497	0.0181257	0.0190236
211.163	Average	3	0.0161782	0.0170962	0.0173762	0.0173977	0.017154	0.0167204	0.0168851	0.0169612	0.0168591	0.0169148	0.0169352	0.0170499
237.171	Average	5	0.0131757	0.0123619	0.011634	0.0124053	0.0123342	0.0120511	0.0120635	0.0121853	0.0120665	0.0120963	0.0104075	0.0120529
31.012	SD	1	0.0904515	0.097071	0.111033	0.0996274	0.103353	0.130848	0.113761	0.115192	0.158704	0.154609	0.175917	0.152275
33.033	SD	2	1.85841	1.81375	1.81427	1.84572	3.12482e-05	2.73295e-05	2.5968e-05	1.52602e-05	3.51173e-05	3.19155e-05	1.78787	3.00541e-05
42.034	SD	3	0.0227843	0.0110493	0.00248655	0.00872236	0.0097375	0.00477084	0.00607288	0.00814181	0.00820491	0.00867241	0.0161799	0.00731262
43.054	SD	1	0.42301	0.434564	0.481271	0.497171	0.532793	0.846368	0.680075	0.73357	1.06723	1.11206	1.11544	0.771614
44.048	SD	3	0.033481	0.0363334	0.0378388	0.0388811	0.0411807	0.0528196	0.0448227	0.0480808	0.0618328	0.0622593	0.0702013	0.0478173
45.033	SD	1	0.716563	0.770975	0.824177	0.820068	0.825402	0.954572	0.852705	0.854338	1.0359	1.02775	1.03539	0.869373
47.038	SD	3	0.123309	0.289089	0.281718	0.245539	0.228519	0.330645	0.311319	0.325836	0.535605	0.6239	0.637896	0.317034
49.011	SD	3	0.00850387	0.00451411	0.00446478	0.00377743	0.00431955	0.0027502	0.00374366	0.00381175	0.0046346	0.00507924	0.00579562	0.0102102
52.018	SD	5	0.105606	0.103761	0.0990918	0.0957068	0.0924985	0.0917456	0.0854457	0.0780174	0.0823407	0.0766301	0.0786212	0.0697585
54.033	SD	3	0.00757196	0.00716513	0.00797518	0.00853339	0.00986628	0.0133604	0.0116386	0.0117737	0.0146873	0.0146598	0.0158868	0.0154424
59.054	SD	3	0.753284	0.879761	0.993404	0.840273	0.790174	0.812869	0.771316	0.772897	0.793667	0.783086	0.750873	0.874099
63.02	SD	3	0.0243501	0.023247	0.0300677	0.0223186	0.0223781	0.0204879	0.0189413	0.0174926	0.0168932	0.0165196	0.0243984	0.0864779
65.056	SD	3	0.0062407	0.00776541	0.00588734	0.00533908	0.00539111	0.00866339	0.00841736	0.00908129	0.0142091	0.0159856	0.0169611	0.012074
68.066	SD	3	0.00278883	0.00159642	0.00391388	0.00213255	0.00233091	0.00222809	0.0024688	0.00304799	0.00363877	0.00384583	0.00790424	0.00243592
69.074	SD	1	0.064774	0.0660023	0.0977303	0.0887437	0.110057	0.234694	0.161891	0.183764	0.293852	0.296476	0.304246	0.217782
73.066	SD	1	0.0857198	0.0730226	0.0780084	0.077048	0.0796939	0.0939429	0.0833063	0.0849743	0.108421	0.109862	0.104955	0.117518
75.044	SD	6	0.26706	0.328426	0.332274	0.3161	0.317309	0.339151	0.331048	0.336208	0.38676	0.408676	0.485925	0.477221
77.06	SD	6	0.0525698	0.0651821	0.0676669	0.0643867	0.0558403	0.068656	0.0658596	0.0668089	0.0782439	0.0826413	0.107981	0.083389
79.054	SD	1	0.0256054	0.0302758	0.0341688	0.0366252	0.0383807	0.0466398	0.0448393	0.0472862	0.0528874	0.0530777	0.0571093	0.0504645
80.049	SD	3	0.00384489	0.00333989	0.00311619	0.0030851	0.00382609	0.00304901	0.00384274	0.00350851	0.00406345	0.00375854	0.00421289	0.0051383
83.088	SD	4	0.257166	0.30229	0.385192	0.425858	0.554129	1.50811	0.980721	1.15785	1.98061	2.04278	2.02307	1.04224
84.092	SD	1	0.0208429	0.0229014	0.0292626	0.03162	0.0405439	0.0998109	0.0673759	0.0787096	0.132021	0.136463	0.137578	0.0696078
86.104	SD	6	0.00506818	0.00530299	0.0052052	0.00604468	0.00667157	0.00800044	0.00744167	0.00749808	0.00936758	0.00900933	0.00927995	0.00811892
89.059	SD	3	0.0126523	0.0093435	0.0108428	0.00983103	0.0103908	0.0154535	0.012948	0.0141867	0.0197142	0.0216529	0.0219623	0.0148755
91.002	SD	5	0.126275	0.126578	0.124714	0.12308	0.123707	0.126776	0.114302	0.110269	0.111463	0.108738	0.111598	0.0752141
92.062	SD	5	0.00773225	0.00711196	0.00639583	0.0063557	0.00590084	0.0055393	0.00502804	0.00452354	0.00443743	0.00443161	0.0044879	0.00366419
93.07	SD	6	0.116519	0.146768	0.153705	0.155023	0.162283	0.194785	0.180804	0.184905	0.227326	0.237384	0.266421	0.225888
95.069	SD	5	0.0619085	0.077841	0.0831014	0.0795967	0.0563166	0.0641136	0.0666714	0.0652482	0.073243	0.0774576	0.0977207	0.0911256
96.057	SD	5	0.00549147	0.00692698	0.00702836	0.00843356	0.00516585	0.00856472	0.00798548	0.00778192	0.00973158	0.0107158	0.0111383	0.0103293
99.098	SD	3	0.0712234	0.0684429	0.0723955	0.0674895	0.0667195	0.0663072	0.064429	0.0638289	0.0665867	0.0671899	0.0644228	0.0644083
103.053	SD	4	0.0897498	0.0751801	0.0692857	0.0744465	0.0739434	0.0131605	0.0113513	0.0117838	0.01465	0.0153111	0.0367625	0.0060253
105.068	SD	4	0.057907	0.00836879	0.0262588	0.00714321	0.00646514	0.00650835	0.00633543	0.0066099	0.00611442	0.00704842	0.0235678	0.00634806
107.086	SD	6	0.130811	0.0546005	0.0618183	0.0590457	0.0525412	0.0465147	0.0494242	0.0494224	0.0463505	0.047399	0.0611784	0.0563116
108.084	SD	5	0.109992	0.0913992	0.0810552	0.0784216	0.0701584	0.0649717	0.0565658	0.0529395	0.0488367	0.0464673	0.035857	0.0430204
109.063	SD	5	0.0424097	0.0325773	0.028546	0.0286851	0.0267804	0.0233366	0.0214241	0.0202186	0.0173569	0.0171374	0.0253317	0.0110526
112.074	SD	3	0.00532433	0.0031008	0.00258953	0.00286056	0.00274869	0.00215463	0.0021108	0.00195274	0.00186361	0.00213899	0.0013693	0.00235429
114.088	SD	3	0.0053127	0.00315584	0.00264695	0.00261368	0.00215874	0.00211463	0.00184626	0.00169673	0.00198691	0.00200126	0.00181465	0.00197233
115.095	SD	1	0.0151912	0.0124551	0.0144116	0.0142595	0.0163529	0.0313486	0.0234169	0.0261942	0.0406752	0.0428485	0.0422528	0.0252744
117.076	SD	1	0.0110899	0.0106133	0.011633	0.0121004	0.0137758	0.0190726	0.0177706	0.0187674	0.0254221	0.0279225	0.0288207	0.0198352
118.078	SD	3	0.00660795	0.00525148	0.00444471	0.00436767	0.00420826	0.00367318	0.00369625	0.00327794	0.00311423	0.00316527	0.00335904	0.00304881
119.086	SD	5	0.0092653	0.0100851	0.0100248	0.0101055	0.0104309	0.0136632	0.011392	0.011744	0.0158	0.0157417	0.0169123	0.00965952
120.081	SD	5	0.0682688	0.0580509	0.0517746	0.0475534	0.043323	0.0391855	0.035572	0.0318587	0.0298467	0.0271254	0.0245584	0.0237759
121.101	SD	5	0.02237	0.0228055	0.0321388	0.0182604	0.0141938	0.0136826	0.0141597	0.0152678	0.0152331	0.015704	0.0246495	0.0164608
123.09	SD	3	0.00568179	0.00304649	0.00274874	0.00289504	0.00219392	0.00237251	0.00224042	0.00206281	0.00199053	0.0022234	0.00216713	0.00103161
124.039	SD	5	0.237233	0.198964	0.17914	0.161056	0.143894	0.125605	0.113089	0.101172	0.0897705	0.0821739	0.0706611	0.0736101
131.074	SD	3	0.00177845	0.000755714	0.000628754	0.000508843	0.000408421	0.000824729	0.000752871	0.000885324	0.00129446	0.0013701	0.00166218	0.000725333
135.08	SD	3	0.00355944	0.00144573	0.00753498	0.00145531	0.00139787	0.00186756	0.00243907	0.0025128	0.0025369	0.00290211	0.00578556	0.00396363
137.1	SD	3	0.00512921	0.00986727	0.0123726	0.00853798	0.00636219	0.00676337	0.00094869	0.00496692	0.00663569	0.00721281	0.00668475	0.00652903
146.976	SD	3	0.00318211	0.0028104	0.00296529	0.00299102	0.00260898	0.00185894	0.00228197	0.00221715	0.00183507	0.00183921	0.00165869	0.00499576
149.096	SD	6	0.0796055	0.10547	0.1328	0.132351	0.127279	0.08838	0.120523	0.115617	0.0839882	0.0880612	0.0877241	0.229833
155.124	SD	3	0.00271831	0.00129437	0.00113309	0.001189	0.00107025	0.00121202	0.00113218	0.0010886	0.00112349	0.00133461	0.00100889	0.000883263
157.158	SD	6	0.0051385	0.00571228	0.0064341	0.00622531	0.00555224	0.00505576	0.00514241	0.00506756	0.0053638	0.00511416	0.00607979	0.00593992
163.106	SD	3	0.0171384	0.0160098	0.0152465	0.0154022	0.0150091	0.0142912	0.013976	0.0133234	0.0128789	0.0126766	0.0124659	0.0116863
165.091	SD	3	0.00165638	0.00134004	0.00325581	0.00129064	0.0011297	0.000777423	0.00103138	0.000932167	0.000746664	0.000734498	0.00411163	0.00221315
167.134	SD	3	0.00131402	0.000189409	0.0026021	0.00037941	0.000561839	0.000662002	0.000653515	0.000571572	0.000679024	0.000668139	0.00307323	0.00077893
175.121	SD	3	0.00153238	0.00100644	0.000798297	0.000801174	0.000705033	0.00062018	0.000573847	0.00054339	0.000470925	0.000491127	0.000730699	0.000668766
179.11	SD	3	0.000913607	0.000356551	0.0020393	0.000319513	0.000190547	0.000200394	0.000174367	8.57431e-05	9.2085e-05	3.97557e-05	0.00216853	0.00015814
186.183	SD	5	0.00197325	0.00103522	0.000696457	0.000743247	0.000682642	0.000474876	0.000527928	0.000458574	0.000319849	0.000619447	0.00203777	0.000650795
187.13	SD	3	0.00129281	0.000674867	0.000612897	0.000589289	0.00056627	0.000441858	0.000453173	0.000331716	0.000354937	0.000240625	0.000451861	0.000509994
189.149	SD	3	0.00109879	0.000604728	0.000589797	0.0005919	0.000387092	0.000377949	0.000331932	0.000282268	0.000294193	0.000223455	0.000166183	0.000450213
191.141	SD	3	0.00114795	0.000573412	0.00316603	0.000511891	0.000262696	0.000288853	0.000180068	0.000139281	0.00030351	0.000250873	0.00339003	0.000287492
192.146	SD	3	0.000846531	0.00068773	0.00241103	0.000587689	0.000460566	0.000413259	0.00034885	0.000402533	0.000378477	0.000287402	0.00284741	0.000518254
195.114	SD	3	0.00117817	0.000699384	0.00252754	0.000533668	0.00042211	0.000394284	0.000366303	0.000274836	0.000319876	0.000369433	0.002838	0.00031738
199.174	SD	3	0.00130012	0.000485325	0.00200186	0.000339185	0.000161313	6.85704e-05	0.000183321	0.000253171	0.000181539	0.000192005	0.00239706	0.000195113
201.146	SD	3	0.000923891	0.000357091	0.000723312	0.000146275	0.00016967	0.000169902	6.42556e-05	0.000123317	5.41171e-05	0.00013194	0.00097864	0.000208365
203.152	SD	3	0.000777345	0.000560249	0.00103548	0.000587049	0.000496397	0.000441361	0.000414781	0.0003538	0.000393684	0.00045618	0.000855548	0.000474365
211.163	SD	3	0.00121303	0.000617271	0.000632604	0.000621764	0.000539477	0.000628383	0.000513172	0.000440676	0.000653749	0.00076556	0.000863095	0.000617359
237.171	SD	5	0.00290927	0.000325557	0.00163032	0.000234701	0.000286133	0.000250403	0.000177032	0.000155155	0.0001943	0.00015588	0.00187489	0.000302297
31.012	SE	1	0.0452258	0.0485355	0.0555164	0.0498137	0.0516763	0.0654239	0.0568807	0.0575961	0.0793519	0.0773045	0.0879585	0.0761375
33.033	SE	2	0.929203	0.906873	0.907134	0.92286	1.56241e-05	1.36648e-05	1.2984e-05	7.63012e-06	1.75587e-05	1.59578e-05	0.893937	1.5027e-05
42.034	SE	3	0.0113921	0.00552463	0.00124328	0.00436118	0.00486875	0.00238542	0.00303644	0.00407091	0.00410246	0.0043362	0.00808995	0.00365631
43.054	SE	1	0.211505	0.217282	0.240635	0.248585	0.266396	0.423184	0.340037	0.366785	0.533617	0.556028	0.55772	0.385807
44.048	SE	3	0.0167405	0.0181667	0.0189194	0.0194406	0.0205903	0.0264098	0.0224113	0.0240404	0.0309164	0.0311296	0.0351007	0.0239087
45.033	SE	1	0.358282	0.385487	0.412088	0.410034	0.412701	0.477286	0.426353	0.427169	0.51795	0.513876	0.517697	0.434686
47.038	SE	3	0.0616544	0.144544	0.140859	0.122769	0.114259	0.165323	0.15566	0.162918	0.267803	0.31195	0.318948	0.158517
49.011	SE	3	0.00425194	0.00225706	0.00223239	0.00188871	0.00215977	0.0013751	0.00187183	0.00190588	0.0023173	0.00253962	0.00289781	0.00510511
52.018	SE	5	0.0528028	0.0518807	0.0495459	0.0478534	0.0462493	0.0458728	0.0427228	0.0390087	0.0411704	0.0383151	0.0393106	0.0348793
54.033	SE	3	0.00378598	0.00358257	0.00398759	0.0042667	0.00493314	0.00668021	0.00581931	0.00588686	0.00734365	0.0073299	0.00794339	0.00772122
59.054	SE	3	0.376642	0.43988	0.496702	0.420136	0.395087	0.406435	0.385658	0.386448	0.396834	0.391543	0.375436	0.43705
63.02	SE	3	0.0121751	0.0116235	0.0150339	0.0111593	0.011189	0.010244	0.00947064	0.00874629	0.00844658	0.0082598	0.0121992	0.043239
65.056	SE	3	0.00312035	0.0038827	0.00294367	0.00266954	0.00269556	0.0043317	0.00420868	0.00454064	0.00710457	0.00799279	0.00848055	0.006037
68.066	SE	3	0.00139441	0.000798211	0.00195694	0.00106628	0.00116546	0.00111404	0.0012344	0.001524	0.00181938	0.00192291	0.00395212	0.00121796
69.074	SE	1	0.032387	0.0330011	0.0488652	0.0443719	0.0550284	0.117347	0.0809456	0.0918821	0.146926	0.148238	0.152123	0.108891
73.066	SE	1	0.0428599	0.0365113	0.0390042	0.038524	0.039847	0.0469715	0.0416531	0.0424872	0.0542103	0.0549309	0.0524777	0.0587592
75.044	SE	6	0.13353	0.164213	0.166137	0.15805	0.158654	0.169576	0.165524	0.168104	0.19338	0.204338	0.242963	0.23861
77.06	SE	6	0.0262849	0.032591	0.0338335	0.0321934	0.0279202	0.034328	0.0329298	0.0334045	0.039122	0.0413207	0.0539904	0.0416945
79.054	SE	1	0.0128027	0.0151379	0.0170844	0.0183126	0.0191904	0.0233199	0.0224197	0.0236431	0.0264437	0.0265388	0.0285546	0.0252322
80.049	SE	3	0.00192244	0.00166994	0.00155809	0.00154255	0.00191305	0.0015245	0.00192137	0.00175425	0.00203173	0.00187927	0.00210645	0.00256915
83.088	SE	4	0.128583	0.151145	0.192596	0.212929	0.277064	0.754056	0.490361	0.578926	0.990303	1.02139	1.01154	0.52112
84.092	SE	1	0.0104214	0.0114507	0.0146313	0.01581	0.0202719	0.0499054	0.0336879	0.0393548	0.0660107	0.0682315	0.068789	0.0348039
86.104	SE	6	0.00253409	0.0026515	0.0026026	0.00302234	0.00333578	0.00400022	0.00372083	0.00374904	0.00468379	0.00450466	0.00463998	0.00405946
89.059	SE	3	0.00632615	0.00467175	0.0054214	0.00491551	0.00519539	0.00772676	0.00647398	0.00709336	0.00985711	0.0108265	0.0109811	0.00743775
91.002	SE	5	0.0631374	0.0632889	0.0623569	0.0615398	0.0618535	0.063388	0.0571509	0.0551343	0.0557314	0.054369	0.0557992	0.0376071
92.062	SE	5	0.00386612	0.00355598	0.00319791	0.00317785	0.00295042	0.00276965	0.00251402	0.00226177	0.00221871	0.0022158	0.00224395	0.0018321
93.07	SE	6	0.0582594	0.0733842	0.0768526	0.0775114	0.0811416	0.0973926	0.090402	0.0924523	0.113663	0.118692	0.13321	0.112944
95.069	SE	5	0.0309542	0.0389205	0.0415507	0.0397984	0.0281583	0.0320568	0.0333357	0.0326241	0.0366215	0.0387288	0.0488603	0.0455628
96.057	SE	5	0.00274574	0.00346349	0.00351418	0.00421678	0.00258292	0.00428236	0.00399274	0.00389096	0.00486579	0.00535788	0.00556916	0.00516464
99.098	SE	3	0.0356117	0.0342214	0.0361977	0.0337448	0.0333598	0.0331536	0.0322145	0.0319144	0.0332933	0.0335949	0.0322114	0.0322042
103.053	SE	4	0.0448749	0.0375901	0.0346428	0.0372233	0.0369717	0.00658026	0.00567563	0.00589192	0.00732502	0.00765556	0.0183812	0.00301265
105.068	SE	4	0.0289535	0.0041844	0.0131294	0.0035716	0.00323257	0.00325418	0.00316772	0.00330495	0.00305721	0.00352421	0.0117839	0.00317403
107.086	SE	6	0.0654055	0.0273003	0.0309092	0.0295228	0.0262706	0.0232574	0.0247121	0.0247112	0.0231753	0.0236995	0.0305892	0.0281558
108.084	SE	5	0.054996	0.0456996	0.0405276	0.0392108	0.0350792	0.0324859	0.0282829	0.0264697	0.0244183	0.0232336	0.0179285	0.0215102
109.063	SE	5	0.0212048	0.0162886	0.014273	0.0143425	0.0133902	0.0116683	0.010712	0.0101093	0.00867843	0.00856868	0.0126658	0.00552628
112.074	SE	3	0.00266216	0.0015504	0.00129476	0.00143028	0.00137434	0.00107732	0.0010554	0.000976372	0.000931803	0.0010695	0.000684649	0.00117715
114.088	SE	3	0.00265635	0.00157792	0.00132347	0.00130684	0.00107937	0.00105732	0.000923128	0.000848364	0.000993456	0.00100063	0.000907327	0.000986163
115.095	SE	1	0.00759558	0.00622757	0.00720578	0.00712973	0.00817644	0.0156743	0.0117084	0.0130971	0.0203376	0.0214243	0.0211264	0.0126372
117.076	SE	1	0.00554493	0.00530665	0.00581652	0.0060502	0.00688788	0.00953631	0.0088853	0.00938372	0.012711	0.0139613	0.0144104	0.00991761
118.078	SE	3	0.00330397	0.00262574	0.00222235	0.00218384	0.00210413	0.00183659	0.00184812	0.00163897	0.00155712	0.00158264	0.00167952	0.0015244
119.086	SE	5	0.00463265	0.00504254	0.0050124	0.00505274	0.00521545	0.00683161	0.00569601	0.00587199	0.00789999	0.00787084	0.00845615	0.00482976
120.081	SE	5	0.0341344	0.0290255	0.0258873	0.0237767	0.0216615	0.0195928	0.017786	0.0159294	0.0149233	0.0135627	0.0122792	0.011888
121.101	SE	5	0.011185	0.0114028	0.0160694	0.00913022	0.00709688	0.00684129	0.00707987	0.00763391	0.00761653	0.00785198	0.0123248	0.00823042
123.09	SE	3	0.0028409	0.00152325	0.00137437	0.00144752	0.00109696	0.00118626	0.00112021	0.00103141	0.000995265	0.0011117	0.00108356	0.000515803
124.039	SE	5	0.118617	0.0994819	0.0895699	0.0805282	0.0719472	0.0628025	0.0565444	0.0505862	0.0448853	0.041087	0.0353305	0.036805
131.074	SE	3	0.000889224	0.000377857	0.000314377	0.000254421	0.000204211	0.000412365	0.000376436	0.000442662	0.00064723	0.00068505	0.000831091	0.000362667
135.08	SE	3	0.00177972	0.000722864	0.00376749	0.000727653	0.000698935	0.000933778	0.00121954	0.0012564	0.00126845	0.00145106	0.00289278	0.00198181
137.1	SE	3	0.00256461	0.00493363	0.00618631	0.00426899	0.0031811	0.00338168	0.000474345	0.00248346	0.00331785	0.00360641	0.00334238	0.00326452
146.976	SE	3	0.00159106	0.0014052	0.00148264	0.00149551	0.00130449	0.000929472	0.00114099	0.00110857	0.000917533	0.000919606	0.000829344	0.00249788
149.096	SE	6	0.0398028	0.052735	0.0664002	0.0661754	0.0636394	0.04419	0.0602614	0.0578085	0.0419941	0.0440306	0.0438621	0.114916
155.124	SE	3	0.00135916	0.000647186	0.000566543	0.000594499	0.000535127	0.000606009	0.00056609	0.000544298	0.000561744	0.000667304	0.000504445	0.000441632
157.158	SE	6	0.00256925	0.00285614	0.00321705	0.00311266	0.00277612	0.00252788	0.00257121	0.00253378	0.0026819	0.00255708	0.00303989	0.00296996
163.106	SE	3	0.00856921	0.00800489	0.00762327	0.0077011	0.00750456	0.00714561	0.00698802	0.00666169	0.00643947	0.00633832	0.00623296	0.00584317
165.091	SE	3	0.000828188	0.000670021	0.00162791	0.000645322	0.000564849	0.000388711	0.00051569	0.000466084	0.000373332	0.000367249	0.00205582	0.00110658
167.134	SE	3	0.000657008	9.47043e-05	0.00130105	0.000189705	0.00028092	0.000331001	0.000326757	0.000285786	0.000339512	0.00033407	0.00153661	0.000389465
175.121	SE	3	0.00076619	0.000503222	0.000399149	0.000400587	0.000352517	0.00031009	0.000286923	0.000271695	0.000235463	0.000245563	0.000365349	0.000334383
179.11	SE	3	0.000456803	0.000178275	0.00101965	0.000159757	9.52737e-05	0.000100197	8.71834e-05	4.28715e-05	4.60425e-05	1.98778e-05	0.00108426	7.90702e-05
186.183	SE	5	0.000986623	0.000517608	0.000348228	0.000371624	0.000341321	0.000237438	0.000263964	0.000229287	0.000159924	0.000309724	0.00101888	0.000325397
187.13	SE	3	0.000646404	0.000337434	0.000306448	0.000294644	0.000283135	0.000220929	0.000226587	0.000165858	0.000177469	0.000120312	0.000225931	0.000254997
189.149	SE	3	0.000549394	0.000302364	0.000294898	0.00029595	0.000193546	0.000188975	0.000165966	0.000141134	0.000147097	0.000111727	8.30915e-05	0.000225107
191.141	SE	3	0.000573974	0.000286706	0.00158301	0.000255946	0.000131348	0.000144427	9.00339e-05	6.96404e-05	0.000151755	0.000125436	0.00169501	0.000143746
192.146	SE	3	0.000423266	0.000343865	0.00120551	0.000293844	0.000230283	0.000206629	0.000174425	0.000201267	0.000189239	0.000143701	0.0014237	0.000259127
195.114	SE	3	0.000589086	0.000349692	0.00126377	0.000266834	0.000211055	0.000197142	0.000183151	0.000137418	0.000159938	0.000184716	0.001419	0.00015869
199.174	SE	3	0.000650062	0.000242662	0.00100093	0.000169592	8.06567e-05	3.42852e-05	9.16604e-05	0.000126586	9.07695e-05	9.60023e-05	0.00119853	9.75567e-05
201.146	SE	3	0.000461946	0.000178546	0.000361656	7.31373e-05	8.48352e-05	8.49508e-05	3.21278e-05	6.16584e-05	2.70585e-05	6.59702e-05	0.00048932	0.000104182
203.152	SE	3	0.000388672	0.000280124	0.000517738	0.000293524	0.000248199	0.000220681	0.000207391	0.0001769	0.000196842	0.00022809	0.000427774	0.000237183
211.163	SE	3	0.000606515	0.000308635	0.000316302	0.000310882	0.000269739	0.000314191	0.000256586	0.000220338	0.000326874	0.00038278	0.000431547	0.000308679
237.171	SE	5	0.00145464	0.000162779	0.000815162	0.000117351	0.000143066	0.000125201	8.85162e-05	7.75774e-05	9.71502e-05	7.79401e-05	0.000937444	0.000151148

## Sheet: Average
m/z	Stats	cluster	2	4	6	8	10	12	14	16	18	20	22	24	Sum
31.012	Average	1	0.714458	0.71485	0.717076	0.741643	0.751756	0.796271	0.766387	0.770828	0.808828	0.808061	0.808001	0.745122	9.14328
33.033	Average	2	0.929322	0.906978	1.5052	0.922953	0.000129217	0.000146541	0.000122235	0.000117554	0.000129509	0.000124477	1.54286	0.000119934	5.8082
42.034	Average	3	0.520271	0.535113	0.537787	0.542385	0.541017	0.536424	0.540177	0.542006	0.544104	0.544609	0.533253	0.538791	6.45594
43.054	Average	1	1.37666	1.43091	1.45454	1.49941	1.5391	1.82354	1.68536	1.72883	1.96637	1.99308	1.99366	1.57074	20.0622
44.048	Average	3	0.56787	0.566053	0.559767	0.569849	0.573583	0.583383	0.578228	0.581476	0.593243	0.592841	0.583261	0.56857	6.91812
45.033	Average	1	1.964	1.99272	2.03747	2.07553	2.08715	2.33492	2.2115	2.25315	2.44796	2.44542	2.43631	2.20102	26.4871
47.038	Average	3	2.53561	2.53372	2.53406	2.59011	2.60864	2.69938	2.65068	2.64142	2.77494	2.81278	2.72075	2.6149	31.717
49.011	Average	3	0.216796	0.222707	0.225324	0.225562	0.224044	0.222489	0.222649	0.223112	0.223882	0.223748	0.224496	0.226201	2.68101
52.018	Average	5	0.621389	0.576949	0.555769	0.548461	0.541078	0.540893	0.528335	0.523533	0.524973	0.520138	0.509599	0.498544	6.48966
54.033	Average	3	0.0885194	0.0898892	0.089298	0.0917949	0.0924904	0.0967228	0.0947723	0.095508	0.0989603	0.0981027	0.0984924	0.0931731	1.12772
59.054	Average	3	2.27319	2.3356	2.41531	2.36354	2.3377	2.44167	2.33224	2.32945	2.39206	2.35549	2.33561	2.22095	28.1328
63.02	Average	3	0.236804	0.246218	0.243735	0.257654	0.26016	0.258566	0.256449	0.253383	0.250006	0.24656	0.23088	0.305336	3.04575
65.056	Average	3	0.153491	0.156401	0.158532	0.160101	0.160943	0.162195	0.161809	0.161928	0.164405	0.165691	0.165914	0.162694	1.9341
68.066	Average	3	0.0833012	0.0851393	0.0832737	0.0864375	0.0864212	0.086696	0.0867772	0.0874566	0.0877932	0.0881007	0.0833471	0.0870229	1.03177
69.074	Average	1	0.251524	0.277964	0.279267	0.309902	0.334566	0.427699	0.382637	0.401102	0.476811	0.478533	0.473174	0.35779	4.45097
73.066	Average	1	0.420437	0.451996	0.459259	0.462497	0.462797	0.493891	0.480057	0.485237	0.512219	0.514515	0.522627	0.474754	5.74029
75.044	Average	6	0.864488	1.04749	1.08222	1.08377	1.07483	1.01965	1.06744	1.09975	1.09821	1.13313	1.14585	1.16856	12.8854
77.06	Average	6	0.277807	0.315858	0.326812	0.316075	0.302722	0.291561	0.301217	0.304995	0.302283	0.307206	0.317345	0.318591	3.68247
79.054	Average	1	0.164526	0.17368	0.179956	0.180997	0.18217	0.187178	0.186737	0.189151	0.19401	0.194942	0.194523	0.195639	2.22351
80.049	Average	3	0.0764306	0.0769885	0.0789896	0.0788519	0.0779733	0.0773157	0.0779962	0.0786586	0.0787026	0.0791387	0.0789133	0.0784163	0.938375
83.088	Average	4	0.305631	0.350247	0.384272	0.489725	0.668695	1.31662	1.03781	1.15379	1.6499	1.68924	1.75574	0.797648	11.5993
84.092	Average	1	0.106006	0.111242	0.113016	0.122082	0.133981	0.174477	0.157169	0.165182	0.197602	0.200191	0.207714	0.140349	1.82901
86.104	Average	6	0.103207	0.103774	0.104036	0.104701	0.104995	0.105742	0.105345	0.105813	0.107032	0.107045	0.105746	0.103609	1.26104
89.059	Average	3	0.134453	0.139821	0.140412	0.141798	0.141554	0.145654	0.144005	0.144225	0.147995	0.148344	0.14564	0.137611	1.71151
91.03	Average	5	1.63279	1.55437	1.50906	1.48781	1.47011	1.45924	1.43598	1.41902	1.41335	1.40097	1.37501	1.36365	17.5214
92.062	Average	5	0.112092	0.109489	0.107648	0.106487	0.105435	0.104517	0.103892	0.103354	0.102844	0.102118	0.100935	0.100656	1.25947
93.07	Average	6	0.474454	0.576737	0.59296	0.588994	0.575957	0.527313	0.554494	0.566223	0.552341	0.563062	0.558189	0.605375	6.7361
95.069	Average	5	0.339913	0.3852	0.387619	0.368	0.342147	0.330453	0.337088	0.338796	0.339742	0.344994	0.344709	0.356436	4.2151
96.057	Average	5	0.19865	0.199299	0.196093	0.191603	0.187013	0.182002	0.182639	0.181523	0.180093	0.17927	0.172524	0.179896	2.2306
99.098	Average	3	0.233856	0.245683	0.239187	0.243518	0.237733	0.239536	0.233306	0.233063	0.237859	0.236994	0.221627	0.216795	2.81916
103.053	Average	4	0.0770414	0.111732	0.0985576	0.110599	0.10981	0.15044	0.149001	0.148905	0.150623	0.150775	0.124088	0.143186	1.52476
105.068	Average	4	0.0288347	0.123403	0.109769	0.122064	0.12075	0.118203	0.118196	0.117193	0.116571	0.11595	0.0924871	0.114047	1.29747
107.086	Average	6	0.186402	0.24566	0.225476	0.2453	0.238137	0.227801	0.226276	0.224015	0.218382	0.217398	0.167168	0.223056	2.64507
108.084	Average	5	0.729751	0.703862	0.670744	0.650842	0.628552	0.604097	0.599812	0.585968	0.569454	0.560997	0.541241	0.56682	7.41214
109.063	Average	5	0.344562	0.346269	0.338188	0.332574	0.324992	0.315731	0.314202	0.312912	0.310783	0.308683	0.288925	0.299295	3.83712
112.074	Average	3	0.0924188	0.094567	0.0944403	0.0944105	0.0940808	0.093179	0.0933624	0.0935471	0.0933729	0.0934518	0.093104	0.0927812	1.12272
114.088	Average	3	0.0798894	0.081706	0.0821484	0.0818192	0.0812296	0.080656	0.0807926	0.0807009	0.0809013	0.0808234	0.0805162	0.0794804	0.970663
115.095	Average	1	0.103153	0.109004	0.110247	0.112248	0.114577	0.125752	0.120833	0.12268	0.131891	0.133083	0.133248	0.113344	1.43006
117.076	Average	1	0.063645	0.0667157	0.0679652	0.0691884	0.0709176	0.0765835	0.0749396	0.0759212	0.0810088	0.0823977	0.0834394	0.072299	0.885021
118.078	Average	3	0.0718703	0.0720827	0.0714463	0.0710314	0.0704165	0.069385	0.0693799	0.0693408	0.0688801	0.0688676	0.0677688	0.0679605	0.83843
119.086	Average	5	0.0966413	0.0928383	0.0913828	0.0919077	0.0921981	0.0950063	0.0926511	0.0931109	0.0957482	0.0955607	0.0941097	0.088925	1.12008
120.081	Average	5	0.350229	0.333128	0.318079	0.30775	0.297831	0.287067	0.284184	0.27806	0.271749	0.268044	0.258343	0.265348	3.51981
121.101	Average	5	0.12712	0.135801	0.125443	0.130108	0.127661	0.125327	0.123971	0.12266	0.122615	0.122203	0.101231	0.118969	1.48311
123.09	Average	3	0.0800341	0.0833734	0.0843872	0.0834847	0.0822373	0.0812473	0.0811005	0.0811057	0.0810227	0.0809755	0.0801083	0.0792632	0.97834
124.039	Average	5	1.01931	0.969011	0.923792	0.886813	0.853569	0.815818	0.807492	0.787529	0.764454	0.75198	0.730182	0.74674	10.0567
131.074	Average	3	0.0311106	0.0324278	0.0327128	0.0327745	0.0325994	0.0324139	0.0324962	0.0324882	0.0327606	0.0326744	0.0324278	0.0319244	0.388811
135.08	Average	3	0.0532406	0.0565966	0.054269	0.0564675	0.0552764	0.0542968	0.0544365	0.0545997	0.0546402	0.0549425	0.0475478	0.0536962	0.65001
137.1	Average	3	0.0616638	0.0662633	0.0688351	0.0662706	0.0628302	0.0630566	0.0650161	0.0674164	0.0687848	0.0689017	0.0677221	0.0630924	0.789853
146.976	Average	3	0.0288476	0.0303734	0.0309611	0.0306627	0.0302125	0.0292249	0.0298496	0.0297869	0.0292877	0.0294622	0.0295367	0.0314467	0.359652
149.096	Average	6	0.114822	0.149117	0.174409	0.173917	0.164513	0.134578	0.158633	0.156405	0.127535	0.129963	0.12227	0.221995	1.82816
155.124	Average	3	0.0333236	0.0354245	0.0359827	0.0357238	0.0349702	0.0342963	0.0342581	0.0341928	0.0341799	0.0342286	0.0340832	0.0335529	0.414217
157.158	Average	6	0.0358746	0.0406226	0.0427442	0.0422776	0.0409781	0.0393852	0.0397224	0.0397557	0.039591	0.039854	0.0399136	0.0398399	0.480559
163.106	Average	3	0.103227	0.104382	0.103763	0.103242	0.101876	0.0999235	0.0988509	0.0975693	0.0964313	0.0954197	0.0927229	0.0927418	1.19015
165.091	Average	3	0.0242885	0.0258555	0.0243435	0.0259804	0.0253992	0.0245316	0.0248097	0.0247202	0.0244204	0.0244488	0.0204869	0.0252004	0.294485
167.134	Average	3	0.0219207	0.0232088	0.0224515	0.0237729	0.023526	0.0231803	0.0232467	0.0233489	0.0233357	0.0233719	0.0206802	0.0232006	0.275244
175.121	Average	3	0.0215771	0.0222656	0.02205	0.0223504	0.0221151	0.0218516	0.0218848	0.0218894	0.0218148	0.0218055	0.0211873	0.0217226	0.262514
179.11	Average	3	0.0173686	0.018152	0.0174054	0.0182729	0.0180897	0.0178552	0.0179092	0.0178666	0.0179223	0.0179107	0.015804	0.0177651	0.212322
186.183	Average	5	0.0190236	0.0186706	0.0182321	0.0184898	0.0183695	0.0180846	0.0181971	0.0181797	0.0180674	0.0183246	0.0182872	0.0181098	0.220036
187.13	Average	3	0.0192483	0.0197748	0.0197021	0.0198884	0.0197605	0.0194254	0.0195632	0.0194934	0.0194524	0.0194469	0.0188034	0.0193466	0.233905
189.149	Average	3	0.0160288	0.0164392	0.0166147	0.0164851	0.0163468	0.0160729	0.016112	0.0160625	0.0159759	0.0159623	0.0159994	0.0159116	0.194011
191.141	Average	3	0.0162934	0.0169171	0.0154303	0.0170205	0.0167862	0.016418	0.0165317	0.0164632	0.0164081	0.0163878	0.0129316	0.0163235	0.193911
192.146	Average	3	0.0151173	0.0158526	0.0145703	0.01588	0.0157009	0.0155933	0.0155423	0.0154928	0.0156232	0.0153894	0.0128522	0.0153976	0.183012
195.114	Average	3	0.0167952	0.01735	0.0161955	0.0174975	0.0173238	0.0169492	0.0170566	0.0170957	0.0169309	0.0169792	0.0143351	0.0169507	0.201459
199.174	Average	3	0.0186731	0.0195831	0.0187723	0.0197508	0.0194327	0.0191838	0.0191311	0.0191448	0.0190903	0.0191591	0.0170902	0.0189186	0.22793
201.146	Average	3	0.0151211	0.0157373	0.0155398	0.0159137	0.0157929	0.0155354	0.0156343	0.0156888	0.0156584	0.0155841	0.0149401	0.0155041	0.18665
203.152	Average	3	0.0176845	0.0187456	0.0187602	0.0193996	0.0192527	0.0189923	0.0190432	0.0191231	0.0191776	0.0192497	0.0181257	0.0190236	0.226578
211.163	Average	3	0.0161782	0.0170962	0.0173762	0.0173977	0.017154	0.0167204	0.0168851	0.0169612	0.0168591	0.0169148	0.0169352	0.0170499	0.203528
237.171	Average	5	0.0131757	0.0123619	0.011634	0.0124053	0.0123342	0.0120511	0.0120635	0.0121853	0.0120665	0.0120963	0.0104075	0.0120529	0.144834
			22.1594	22.8755	23.5228	23.1642	22.3145	23.6921	22.9264	23.1417	24.3821	24.4641	25.6378	22.3412	280.622
			0.325874	0.336404	0.345923	0.34065	0.328154	0.348413	0.337152	0.340318	0.358561	0.359766	0.377026	0.328548	4.12679
