# Supplementary material for: Diatom volatile organic compound production is driven by diel metabolism and the cell cycle
Source: Front Microbiol. 2025 Oct 6;16:1620542. doi: 10.3389/fmicb.2025.1620542 (PMC12535992; doi:10.3389/fmicb.2025.1620542)
Supplement: Supplementary file 2 [file Table_2.xlsx]

## Sheet: fmol per cell
Mass	Stats	2	4	6	8	10	12	14	16	18	20	22	24
31.012	Average	3.7363	3.65495	3.20781	3.55611	3.27503	3.14852	2.94049	2.60331	2.62459	2.46747	2.24814	1.70319
33.033	Average	3.34309	3.27446	5.06332	2.96785	0.000561003	0.000571536	0.000473844	0.000401282	0.000427016	0.000381867	4.65358	0.000273477
42.034	Average	2.76521	2.76679	2.45368	2.65324	2.40801	2.19155	2.11476	1.85267	1.78732	1.6792	1.50779	1.25946
43.054	Average	6.95981	7.05537	6.18574	6.91673	6.38415	6.74938	6.17883	5.65473	6.2085	5.95475	5.45209	3.45804
45.033	Average	9.75319	9.67253	8.4943	9.45271	8.57611	8.65851	8.0998	7.39137	7.73657	7.27768	6.66351	4.90968
47.038	Average	13.5801	13.3567	11.7525	12.7908	11.7333	10.984	10.4286	9.0763	9.17207	8.75864	7.70178	6.11308
49.011	Average	1.15284	1.15343	1.02726	1.10339	0.997316	0.908721	0.872667	0.763576	0.736742	0.690887	0.635921	0.526893
52.018	Average	3.1896	2.89508	2.43164	2.60822	2.32785	2.12669	2.01425	1.76269	1.69943	1.58251	1.42259	1.15028
54.033	Average	0.465498	0.460234	0.400718	0.44284	0.404066	0.384305	0.36484	0.322818	0.321898	0.299659	0.274109	0.213509
59.054	Average	12.8327	12.9449	11.7632	11.993	10.8042	10.2307	9.61094	8.34197	8.28178	7.68935	6.92183	5.31085
63.02	Average	1.24376	1.25896	1.09257	1.24581	1.14263	1.04138	0.996218	0.863396	0.819152	0.758005	0.643808	0.717701
65.056	Average	0.818233	0.81567	0.727476	0.786514	0.719572	0.662297	0.635006	0.554853	0.541845	0.513634	0.471492	0.381073
68.066	Average	0.443605	0.44095	0.380009	0.422724	0.384797	0.354044	0.339637	0.298897	0.288505	0.271769	0.235072	0.203495
69.074	Average	1.30541	1.40087	1.21162	1.4443	1.39679	1.57645	1.40569	1.31265	1.50729	1.43486	1.28282	0.772245
73.066	Average	2.1927	2.29674	2.03997	2.19847	2.00151	1.9367	1.832	1.63435	1.65935	1.56895	1.46647	1.0766
75.044	Average	4.92593	5.72207	5.27306	5.50076	5.05928	4.49131	4.41241	3.91905	3.75534	3.64029	3.39978	2.75173
77.06	Average	1.54305	1.69293	1.56281	1.57648	1.39857	1.25696	1.22595	1.0739	1.02408	0.974064	0.9395	0.748947
79.054	Average	0.854428	0.875592	0.790307	0.865744	0.782744	0.728296	0.707868	0.632315	0.625908	0.591746	0.538986	0.455371
83.088	Average	1.42784	1.59393	1.41531	2.05373	2.4972	4.39217	3.55367	3.59289	5.07364	5.0011	4.71247	1.56385
84.092	Average	0.549136	0.55964	0.490667	0.572971	0.563113	0.647264	0.581277	0.541469	0.626858	0.604052	0.567652	0.308901
86.104	Average	0.544898	0.533421	0.469812	0.508061	0.462639	0.425916	0.408804	0.35994	0.349958	0.328989	0.298323	0.240321
89.059	Average	0.706168	0.716084	0.631495	0.6848	0.62141	0.582134	0.556003	0.488384	0.481676	0.454125	0.408642	0.317065
91.03	Average	8.54682	7.92986	6.74913	7.19013	6.43584	5.84534	5.5453	4.80848	4.60729	4.29047	3.86563	3.17541
92.062	Average	0.588716	0.560862	0.484573	0.516668	0.464564	0.422391	0.403818	0.352028	0.336696	0.313969	0.28497	0.234912
93.07	Average	2.66926	3.11765	2.86506	2.98893	2.71045	2.33719	2.29711	2.02033	1.89535	1.81142	1.65689	1.43766
95.069	Average	1.86347	2.04153	1.83745	1.81285	1.5642	1.40446	1.35808	1.18312	1.14069	1.08365	1.00942	0.828425
96.057	Average	1.05489	1.03066	0.897334	0.937224	0.835523	0.749886	0.718714	0.622968	0.594212	0.555023	0.489488	0.421555
99.098	Average	1.1845	1.21266	1.02258	1.13422	1.0005	0.918056	0.87207	0.774574	0.760499	0.710466	0.607479	0.488793
103.053	Average	0.485971	0.63485	0.520314	0.602667	0.544455	0.605063	0.577925	0.50607	0.492662	0.463813	0.346804	0.333373
105.068	Average	0.222084	0.632218	0.495992	0.591505	0.532985	0.478939	0.459739	0.399115	0.382001	0.35593	0.256041	0.265273
107.086	Average	0.964031	1.2189	0.968476	1.15998	1.01478	0.886811	0.853475	0.746509	0.702718	0.656804	0.454354	0.519832
109.063	Average	1.79419	1.7595	1.51052	1.60571	1.42303	1.26761	1.21444	1.0614	1.01466	0.946432	0.811016	0.69732
112.074	Average	0.489996	0.488149	0.429064	0.46069	0.417666	0.379989	0.36539	0.319982	0.307165	0.288559	0.263904	0.21692
114.088	Average	0.422648	0.4207	0.3722	0.398216	0.360166	0.328413	0.31554	0.275683	0.265453	0.248991	0.227932	0.185519
115.095	Average	0.539778	0.554872	0.490617	0.537007	0.496107	0.490372	0.460101	0.411157	0.425268	0.405208	0.370704	0.257436
117.076	Average	0.330154	0.336952	0.299169	0.328372	0.303876	0.296258	0.282634	0.253155	0.259886	0.24924	0.230806	0.163762
118.078	Average	0.377475	0.369137	0.321588	0.344494	0.310422	0.280727	0.269723	0.236226	0.22567	0.211786	0.191323	0.158622
119.086	Average	0.503331	0.471902	0.40658	0.442199	0.401753	0.377027	0.35618	0.314531	0.31107	0.292434	0.263614	0.205696
121.101	Average	0.653215	0.676738	0.549652	0.619277	0.55478	0.498938	0.475455	0.412825	0.397348	0.371897	0.278984	0.276018
123.09	Average	0.423171	0.428755	0.382042	0.405865	0.364512	0.330172	0.316206	0.276567	0.265495	0.249213	0.226481	0.184906
124.039	Average	5.18244	4.82109	4.0178	4.21158	3.66531	3.21646	3.07655	2.64863	2.47542	2.28332	2.04072	1.73625
131.074	Average	0.165165	0.167386	0.148842	0.159891	0.144961	0.131944	0.126926	0.110921	0.10742	0.100637	0.0917144	0.0744431
135.08	Average	0.283369	0.29249	0.247297	0.275508	0.24694	0.22334	0.21531	0.18838	0.181404	0.171399	0.134292	0.125987
137.1	Average	0.322792	0.335274	0.306682	0.317213	0.27427	0.251698	0.254243	0.233775	0.230123	0.216805	0.194546	0.146269
146.976	Average	0.152335	0.155799	0.139175	0.148967	0.133168	0.118343	0.116301	0.101611	0.0962769	0.0908501	0.0837386	0.0744751
149.096	Average	0.557102	0.700788	0.698718	0.809384	0.653549	0.470494	0.561202	0.496616	0.393205	0.373574	0.320112	0.552059
155.124	Average	0.176386	0.182321	0.162988	0.173733	0.154877	0.139167	0.133506	0.116638	0.112011	0.105293	0.0964063	0.0782346
157.158	Average	0.197326	0.216818	0.202691	0.212217	0.188394	0.166562	0.160205	0.13873	0.132916	0.125603	0.115643	0.0943173
165.091	Average	0.533109	0.527531	0.458862	0.49571	0.441509	0.396241	0.379657	0.329941	0.31407	0.291704	0.260093	0.215484
167.134	Average	0.116733	0.120183	0.102892	0.116509	0.105228	0.0954962	0.0915574	0.0801192	0.0769643	0.0723415	0.0582986	0.0543792
175.121	Average	0.114163	0.114677	0.0999867	0.108982	0.0981282	0.0889938	0.0854785	0.07483	0.0717128	0.0672306	0.0598371	0.0508378
179.11	Average	0.0922398	0.0937153	0.0792854	0.0891142	0.0805002	0.0730434	0.0700848	0.0611485	0.0589243	0.0552898	0.0443825	0.041553
186.183	Average	0.113122	0.0961484	0.0827506	0.0901433	0.0815628	0.0737658	0.0712002	0.0621926	0.0593995	0.0565665	0.0516599	0.0424114
187.13	Average	0.102025	0.102069	0.0895415	0.0970575	0.0877625	0.0793024	0.0765937	0.066702	0.0639858	0.0600389	0.053249	0.0452746
189.149	Average	0.0850489	0.084852	0.0754191	0.0804096	0.0726916	0.0656044	0.0630372	0.0550053	0.0525475	0.0493294	0.0453772	0.0372746
191.141	Average	0.0863616	0.0872651	0.0702495	0.0830747	0.0746465	0.0671833	0.0648135	0.0563686	0.0540084	0.0505855	0.0360145	0.038211
192.146	Average	0.0806065	0.0817539	0.0662746	0.0774974	0.0697361	0.0635425	0.0608404	0.0530195	0.0513624	0.0474759	0.0358596	0.0360623
195.114	Average	0.0891086	0.0895378	0.0737111	0.0853757	0.0769654	0.069248	0.0669218	0.0585268	0.0557662	0.0524142	0.0400795	0.03969
199.174	Average	0.0990461	0.10111	0.0855111	0.0964005	0.0865484	0.078505	0.0749767	0.0654841	0.062816	0.0592139	0.0480332	0.0442754
201.146	Average	0.0802781	0.0813733	0.0708524	0.0777858	0.0703269	0.0635138	0.0612884	0.0537134	0.0515142	0.0481782	0.0421678	0.0362773
203.152	Average	0.0940392	0.0968515	0.0854044	0.0946509	0.0856322	0.0776764	0.0747776	0.0655245	0.0631484	0.059518	0.0512715	0.0445017
211.163	Average	0.0861697	0.0886485	0.0793412	0.0853084	0.0765158	0.0687225	0.066443	0.0583019	0.0558011	0.0525346	0.0483099	0.0400323
237.171	Average	0.0679207	0.06399	0.0531257	0.0606433	0.0549598	0.0493394	0.0473612	0.0417685	0.0397778	0.0374327	0.0291787	0.0282533
31.012	SD	1.0047	1.0554	1.07474	0.774104	0.813797	0.778922	0.760735	0.537715	0.668896	0.69297	0.516649	0.318786
33.033	SD	6.68478	6.5477	5.85385	5.93469	0.000162653	9.70011e-05	0.000163176	0.000105341	0.000153595	0.000127982	5.58986	5.5419e-05
42.034	SD	0.870801	0.825143	0.862352	0.724358	0.733289	0.76176	0.678676	0.456386	0.488909	0.48061	0.359329	0.293954
43.054	SD	1.41216	1.3831	1.23863	0.9348	0.818169	1.95507	1.73217	1.87782	3.12268	3.32423	2.96787	1.02936
45.033	SD	1.56784	1.96263	1.40801	1.38024	1.18884	1.60182	1.83988	2.05733	2.81489	2.83245	2.57083	1.1612
47.038	SD	4.82128	5.5326	5.29212	4.39603	4.45643	3.97904	3.79838	2.68422	3.0768	3.25452	2.47045	1.61375
49.011	SD	0.365592	0.355504	0.35802	0.302579	0.306415	0.316301	0.28585	0.194157	0.208418	0.202624	0.159087	0.115303
52.018	SD	0.540533	0.559093	0.544366	0.488607	0.432825	0.461525	0.458101	0.327595	0.375174	0.382037	0.285326	0.228831
54.033	SD	0.12958	0.122486	0.124676	0.100765	0.0990137	0.0985283	0.096629	0.0641061	0.0782473	0.078615	0.0513587	0.0350956
59.054	SD	8.53583	9.12726	8.95476	7.01937	6.67522	6.18503	6.03019	4.6609	4.65722	4.43823	3.67498	2.85036
63.02	SD	0.347985	0.333959	0.355508	0.295241	0.299889	0.316278	0.29503	0.202239	0.21564	0.20952	0.107772	0.292203
65.056	SD	0.269955	0.28335	0.277421	0.234783	0.239065	0.234369	0.213901	0.146766	0.159211	0.162054	0.130374	0.0979829
68.066	SD	0.142745	0.135153	0.13826	0.115522	0.118484	0.12297	0.108597	0.0735644	0.0793137	0.0781116	0.0547603	0.048321
69.074	SD	0.414133	0.384866	0.421036	0.219161	0.220206	0.630526	0.443822	0.490552	0.879956	0.902488	0.814499	0.305344
73.066	SD	0.665436	0.617223	0.627302	0.399443	0.451626	0.419422	0.441366	0.334472	0.425053	0.450452	0.375632	0.196305
75.044	SD	3.23848	3.29498	3.12583	2.68407	2.82286	2.89148	2.6624	2.11862	2.22024	2.22831	2.17471	1.40549
77.06	SD	0.818483	0.810201	0.808032	0.614837	0.660923	0.709316	0.641193	0.48947	0.521359	0.503435	0.551691	0.277923
79.054	SD	0.203272	0.191644	0.198372	0.220385	0.167459	0.161147	0.177912	0.14168	0.178035	0.184531	0.15114	0.155832
83.088	SD	0.796492	0.942585	0.85921	1.15182	1.57168	4.94124	3.27097	3.49898	6.19459	6.3652	5.70195	1.70828
84.092	SD	0.141173	0.130823	0.125249	0.100857	0.103528	0.283526	0.207331	0.218184	0.403954	0.42573	0.377095	0.094017
86.104	SD	0.155434	0.147906	0.150533	0.124446	0.12511	0.127347	0.117565	0.0801836	0.0884055	0.0900368	0.0699554	0.0486237
89.059	SD	0.19435	0.189126	0.198222	0.153411	0.158593	0.154749	0.146971	0.0977004	0.116123	0.12399	0.0945298	0.0536837
91.002	SD	2.05694	1.9121	1.90383	1.6564	1.54153	1.59423	1.45433	0.953434	1.0795	1.09307	0.819208	0.700937
92.062	SD	0.153142	0.146195	0.148069	0.126159	0.1236	0.130305	0.117373	0.0796793	0.0859499	0.0854108	0.0658459	0.0536563
93.07	SD	1.57836	1.61309	1.58834	1.3891	1.47671	1.56485	1.40821	1.12047	1.21069	1.19218	1.12316	0.681693
95.069	SD	0.93394	0.906092	0.928957	0.643817	0.679148	0.712493	0.651149	0.483952	0.51442	0.491178	0.513971	0.272855
96.057	SD	0.325417	0.30624	0.319371	0.252452	0.265353	0.283799	0.247287	0.170611	0.18253	0.176567	0.129866	0.103568
99.098	SD	0.252854	0.208407	0.204719	0.154024	0.134044	0.1363	0.172773	0.163243	0.186272	0.184599	0.142752	0.0874544
103.053	SD	0.576864	0.454059	0.404437	0.416758	0.38105	0.175102	0.163039	0.110285	0.126339	0.13037	0.111014	0.0718105
105.068	SD	0.445253	0.166877	0.210852	0.141347	0.148686	0.155077	0.137497	0.0913961	0.101053	0.0961645	0.061828	0.0565405
107.086	SD	0.6692	0.189586	0.192186	0.271567	0.171577	0.159143	0.174143	0.131518	0.155728	0.160667	0.155927	0.184597
109.063	SD	0.418169	0.389036	0.416318	0.36253	0.338763	0.354726	0.321067	0.214449	0.243942	0.244379	0.164858	0.152505
112.074	SD	0.151294	0.143493	0.144827	0.122379	0.124623	0.130928	0.117766	0.0804671	0.0865442	0.0848794	0.066871	0.051196
114.088	SD	0.127686	0.119289	0.122302	0.101049	0.105075	0.110911	0.0985799	0.0671697	0.0710319	0.0702927	0.0561393	0.0420999
115.095	SD	0.15261	0.138373	0.143114	0.103816	0.103515	0.111201	0.10985	0.0847074	0.13542	0.150141	0.122155	0.0385588
117.076	SD	0.082096	0.0757823	0.077275	0.056189	0.0540923	0.0554777	0.0622571	0.0523237	0.0785446	0.090296	0.0774639	0.0301154
118.078	SD	0.102239	0.0965745	0.0989079	0.0835831	0.084005	0.0886275	0.0793093	0.0540158	0.0586779	0.0580228	0.0442646	0.0366153
119.086	SD	0.111131	0.110431	0.111618	0.0968348	0.0921179	0.0939408	0.0901806	0.0614766	0.0764884	0.0816912	0.0634824	0.040497
121.101	SD	0.119768	0.0868038	0.163969	0.102701	0.115794	0.125109	0.11267	0.0695397	0.0846203	0.0876291	0.063771	0.065803
123.09	SD	0.126499	0.117766	0.123023	0.0999733	0.104758	0.107431	0.0955349	0.0640896	0.0690005	0.068921	0.0538608	0.0409896
124.039	SD	0.845667	0.744784	0.792237	0.801117	0.613907	0.70453	0.645684	0.438645	0.516054	0.499849	0.366833	0.402588
131.074	SD	0.0521554	0.0492215	0.0512394	0.0419209	0.0438126	0.0439051	0.0393975	0.0265723	0.0282395	0.0281563	0.0221045	0.0164382
135.08	SD	0.0943407	0.0883052	0.0977953	0.0737463	0.0812815	0.0856069	0.0808752	0.0575836	0.0604085	0.0598547	0.0332393	0.0335768
137.1	SD	0.0767854	0.0718852	0.0903619	0.0596709	0.0614772	0.0632977	0.0807802	0.0788195	0.0858541	0.0847647	0.0655527	0.031384
146.976	SD	0.0463994	0.0428675	0.0430479	0.0393373	0.0367522	0.038522	0.0358383	0.02454	0.0270974	0.0266119	0.0218918	0.0256687
149.096	SD	0.347983	0.449073	0.51254	0.669491	0.478473	0.212291	0.392728	0.330491	0.216769	0.205113	0.188386	0.664712
155.124	SD	0.0546062	0.051289	0.0532161	0.0433936	0.0443726	0.0448924	0.0403641	0.0274284	0.0291873	0.0289223	0.0232485	0.0172926
157.158	SD	0.0932266	0.0961562	0.0977774	0.0829065	0.0821936	0.07917	0.072584	0.0523939	0.054294	0.0515946	0.045804	0.0303257
165.091	SD	0.111986	0.116447	0.120181	0.114311	0.0960392	0.0999225	0.0983134	0.0686761	0.076799	0.075919	0.0567836	0.0506942
167.134	SD	0.0385705	0.0367889	0.0412181	0.0326124	0.0339994	0.0362021	0.0318789	0.0217493	0.0230844	0.0224285	0.0143787	0.0134159
175.121	SD	0.0345375	0.0327124	0.0336017	0.0286885	0.0289071	0.0302518	0.0267318	0.0185619	0.0199432	0.0193596	0.0138619	0.0123139
179.11	SD	0.0291115	0.0273909	0.0301014	0.0231663	0.0244989	0.0257239	0.0224361	0.0155737	0.0164973	0.0162429	0.00987821	0.00978784
186.183	SD	0.0355703	0.0272871	0.0282636	0.0236639	0.0243935	0.0255829	0.022924	0.0157273	0.0165641	0.0164912	0.0127546	0.0104604
187.13	SD	0.0316778	0.0301008	0.0308357	0.0257735	0.0263128	0.0276815	0.0248748	0.0169242	0.0180593	0.0177545	0.0131686	0.0109173
189.149	SD	0.0268233	0.0249767	0.0252456	0.0213038	0.0221017	0.022887	0.0202022	0.0142215	0.0148349	0.0148102	0.0117771	0.00919182
191.141	SD	0.0268529	0.0254777	0.0301139	0.0222328	0.0226915	0.0240447	0.0213614	0.0145189	0.015571	0.0149542	0.00958753	0.0092156
192.146	SD	0.026429	0.0237804	0.0268285	0.0206835	0.0209441	0.0216922	0.0197046	0.0135212	0.0142781	0.0138484	0.00868831	0.00889108
195.114	SD	0.0280935	0.0263273	0.0295863	0.0227011	0.0231381	0.0244558	0.022453	0.0150452	0.0162252	0.0155368	0.00930313	0.00963079
199.174	SD	0.0312142	0.0298076	0.0323294	0.0256005	0.0267307	0.0278488	0.0245078	0.0164197	0.0178028	0.0177176	0.010959	0.0105762
201.146	SD	0.0253459	0.0246226	0.0256282	0.0210777	0.0216868	0.0223676	0.0200804	0.0137951	0.014603	0.0145271	0.0097479	0.00864855
203.152	SD	0.0301336	0.0291069	0.0307524	0.025335	0.0264233	0.027799	0.025342	0.0171788	0.0181569	0.0179317	0.0123791	0.0106267
211.163	SD	0.0288771	0.0281732	0.0284407	0.0247374	0.0245194	0.0261318	0.0233219	0.01645	0.0178925	0.0174885	0.0144903	0.0103273
237.171	SD	0.0166763	0.0196807	0.0215091	0.0165081	0.0172044	0.0178211	0.0159264	0.011044	0.0117484	0.0114969	0.00687508	0.00703791
31.012	SE	0.50235	0.527702	0.537369	0.387052	0.406899	0.389461	0.380368	0.268857	0.334448	0.346485	0.258324	0.159393
33.033	SE	3.34239	3.27385	2.92692	2.96734	8.13267e-05	4.85006e-05	8.1588e-05	5.26706e-05	7.67975e-05	6.39908e-05	2.79493	2.77095e-05
42.034	SE	0.4354	0.412571	0.431176	0.362179	0.366645	0.38088	0.339338	0.228193	0.244455	0.240305	0.179665	0.146977
43.054	SE	0.706079	0.691551	0.619316	0.4674	0.409085	0.977533	0.866083	0.938911	1.56134	1.66212	1.48394	0.514681
45.033	SE	0.78392	0.981313	0.704003	0.69012	0.59442	0.800909	0.919938	1.02867	1.40744	1.41622	1.28541	0.580601
47.038	SE	2.41064	2.7663	2.64606	2.19801	2.22821	1.98952	1.89919	1.34211	1.5384	1.62726	1.23522	0.806877
49.011	SE	0.182796	0.177752	0.17901	0.151289	0.153207	0.15815	0.142925	0.0970786	0.104209	0.101312	0.0795436	0.0576513
52.018	SE	0.270267	0.279546	0.272183	0.244303	0.216413	0.230762	0.22905	0.163797	0.187587	0.191019	0.142663	0.114416
54.033	SE	0.06479	0.0612432	0.0623381	0.0503823	0.0495069	0.0492642	0.0483145	0.032053	0.0391237	0.0393075	0.0256793	0.0175478
59.054	SE	4.26792	4.56363	4.47738	3.50968	3.33761	3.09252	3.0151	2.33045	2.32861	2.21911	1.83749	1.42518
63.02	SE	0.173992	0.16698	0.177754	0.147621	0.149944	0.158139	0.147515	0.101119	0.10782	0.10476	0.0538858	0.146101
65.056	SE	0.134978	0.141675	0.138711	0.117391	0.119532	0.117184	0.10695	0.0733831	0.0796055	0.081027	0.065187	0.0489914
68.066	SE	0.0713725	0.0675766	0.0691302	0.057761	0.0592419	0.0614849	0.0542986	0.0367822	0.0396568	0.0390558	0.0273801	0.0241605
69.074	SE	0.207066	0.192433	0.210518	0.109581	0.110103	0.315263	0.221911	0.245276	0.439978	0.451244	0.40725	0.152672
73.066	SE	0.332718	0.308611	0.313651	0.199722	0.225813	0.209711	0.220683	0.167236	0.212527	0.225226	0.187816	0.0981524
75.044	SE	1.61924	1.64749	1.56291	1.34204	1.41143	1.44574	1.3312	1.05931	1.11012	1.11416	1.08735	0.702743
77.06	SE	0.409242	0.4051	0.404016	0.307418	0.330461	0.354658	0.320596	0.244735	0.26068	0.251718	0.275846	0.138962
79.054	SE	0.101636	0.0958221	0.0991858	0.110193	0.0837294	0.0805736	0.088956	0.0708398	0.0890175	0.0922655	0.0755701	0.077916
83.088	SE	0.398246	0.471292	0.429605	0.57591	0.785839	2.47062	1.63549	1.74949	3.09729	3.1826	2.85097	0.854139
84.092	SE	0.0705864	0.0654114	0.0626245	0.0504287	0.0517638	0.141763	0.103665	0.109092	0.201977	0.212865	0.188548	0.0470085
86.104	SE	0.077717	0.0739528	0.0752666	0.0622228	0.0625552	0.0636735	0.0587823	0.0400918	0.0442027	0.0450184	0.0349777	0.0243118
89.059	SE	0.097175	0.0945632	0.0991109	0.0767055	0.0792965	0.0773745	0.0734854	0.0488502	0.0580615	0.0619952	0.0472649	0.0268419
91.002	SE	1.02847	0.956051	0.951913	0.828202	0.770766	0.797113	0.727163	0.476717	0.53975	0.546537	0.409604	0.350469
92.062	SE	0.0765712	0.0730975	0.0740344	0.0630794	0.0618	0.0651525	0.0586866	0.0398396	0.0429749	0.0427054	0.032923	0.0268282
93.07	SE	0.789179	0.806547	0.794172	0.694552	0.738357	0.782427	0.704105	0.560234	0.605344	0.596091	0.561582	0.340847
95.069	SE	0.46697	0.453046	0.464478	0.321909	0.339574	0.356246	0.325574	0.241976	0.25721	0.245589	0.256985	0.136427
96.057	SE	0.162708	0.15312	0.159685	0.126226	0.132676	0.141899	0.123644	0.0853054	0.0912652	0.0882833	0.0649332	0.0517842
99.098	SE	0.126427	0.104203	0.10236	0.0770118	0.0670222	0.06815	0.0863864	0.0816214	0.0931362	0.0922993	0.071376	0.0437272
103.053	SE	0.288432	0.22703	0.202218	0.208379	0.190525	0.0875509	0.0815197	0.0551427	0.0631695	0.0651851	0.0555068	0.0359052
105.068	SE	0.222626	0.0834386	0.105426	0.0706737	0.0743431	0.0775386	0.0687483	0.045698	0.0505264	0.0480823	0.030914	0.0282703
107.086	SE	0.3346	0.0947932	0.0960932	0.135783	0.0857885	0.0795713	0.0870715	0.0657589	0.0778639	0.0803336	0.0779634	0.0922987
109.063	SE	0.209085	0.194518	0.208159	0.181265	0.169382	0.177363	0.160533	0.107225	0.121971	0.12219	0.0824289	0.0762526
112.074	SE	0.075647	0.0717466	0.0724135	0.0611894	0.0623116	0.0654641	0.058883	0.0402335	0.0432721	0.0424397	0.0334355	0.025598
114.088	SE	0.0638428	0.0596447	0.0611511	0.0505247	0.0525375	0.0554556	0.0492899	0.0335848	0.035516	0.0351463	0.0280696	0.0210499
115.095	SE	0.076305	0.0691865	0.0715571	0.0519082	0.0517573	0.0556005	0.0549251	0.0423537	0.0677099	0.0750707	0.0610773	0.0192794
117.076	SE	0.041048	0.0378911	0.0386375	0.0280945	0.0270461	0.0277389	0.0311285	0.0261619	0.0392723	0.045148	0.038732	0.0150577
118.078	SE	0.0511197	0.0482872	0.049454	0.0417915	0.0420025	0.0443138	0.0396547	0.0270079	0.0293389	0.0290114	0.0221323	0.0183076
119.086	SE	0.0555653	0.0552153	0.0558089	0.0484174	0.046059	0.0469704	0.0450903	0.0307383	0.0382442	0.0408456	0.0317412	0.0202485
121.101	SE	0.0598839	0.0434019	0.0819846	0.0513504	0.0578969	0.0625546	0.0563348	0.0347699	0.0423102	0.0438146	0.0318855	0.0329015
123.09	SE	0.0632495	0.0588831	0.0615117	0.0499867	0.0523789	0.0537154	0.0477675	0.0320448	0.0345003	0.0344605	0.0269304	0.0204948
124.039	SE	0.422834	0.372392	0.396118	0.400558	0.306954	0.352265	0.322842	0.219323	0.258027	0.249924	0.183416	0.201294
131.074	SE	0.0260777	0.0246108	0.0256197	0.0209605	0.0219063	0.0219526	0.0196988	0.0132862	0.0141197	0.0140782	0.0110523	0.00821911
135.08	SE	0.0471704	0.0441526	0.0488977	0.0368731	0.0406408	0.0428034	0.0404376	0.0287918	0.0302042	0.0299274	0.0166197	0.0167884
137.1	SE	0.0383927	0.0359426	0.0451809	0.0298355	0.0307386	0.0316489	0.0403901	0.0394098	0.0429271	0.0423823	0.0327763	0.015692
146.976	SE	0.0231997	0.0214337	0.021524	0.0196687	0.0183761	0.019261	0.0179191	0.01227	0.0135487	0.013306	0.0109459	0.0128343
149.096	SE	0.173991	0.224536	0.25627	0.334746	0.239237	0.106145	0.196364	0.165246	0.108385	0.102556	0.094193	0.332356
155.124	SE	0.0273031	0.0256445	0.026608	0.0216968	0.0221863	0.0224462	0.020182	0.0137142	0.0145937	0.0144611	0.0116243	0.00864629
157.158	SE	0.0466133	0.0480781	0.0488887	0.0414533	0.0410968	0.039585	0.036292	0.0261969	0.027147	0.0257973	0.022902	0.0151629
165.091	SE	0.0559932	0.0582234	0.0600905	0.0571555	0.0480196	0.0499612	0.0491567	0.034338	0.0383995	0.0379595	0.0283918	0.0253471
167.134	SE	0.0192852	0.0183945	0.020609	0.0163062	0.0169997	0.0181011	0.0159394	0.0108747	0.0115422	0.0112143	0.00718936	0.00670797
175.121	SE	0.0172688	0.0163562	0.0168008	0.0143443	0.0144536	0.0151259	0.0133659	0.00928097	0.00997161	0.00967979	0.00693095	0.00615696
179.11	SE	0.0145557	0.0136954	0.0150507	0.0115832	0.0122494	0.012862	0.011218	0.00778685	0.00824863	0.00812147	0.0049391	0.00489392
186.183	SE	0.0177852	0.0136436	0.0141318	0.011832	0.0121968	0.0127915	0.011462	0.00786364	0.00828205	0.00824562	0.00637732	0.00523022
187.13	SE	0.0158389	0.0150504	0.0154179	0.0128868	0.0131564	0.0138407	0.0124374	0.00846209	0.00902967	0.00887723	0.00658431	0.00545864
189.149	SE	0.0134116	0.0124884	0.0126228	0.0106519	0.0110509	0.0114435	0.0101011	0.00711076	0.00741743	0.00740511	0.00588854	0.00459591
191.141	SE	0.0134265	0.0127388	0.0150569	0.0111164	0.0113457	0.0120224	0.0106807	0.00725946	0.00778551	0.00747708	0.00479377	0.0046078
192.146	SE	0.0132145	0.0118902	0.0134142	0.0103417	0.010472	0.0108461	0.00985228	0.00676061	0.00713906	0.00692421	0.00434415	0.00444554
195.114	SE	0.0140468	0.0131637	0.0147932	0.0113505	0.0115691	0.0122279	0.0112265	0.0075226	0.00811261	0.0077684	0.00465157	0.00481539
199.174	SE	0.0156071	0.0149038	0.0161647	0.0128003	0.0133654	0.0139244	0.0122539	0.00820987	0.00890138	0.00885879	0.00547948	0.0052881
201.146	SE	0.012673	0.0123113	0.0128141	0.0105388	0.0108434	0.0111838	0.0100402	0.00689755	0.0073015	0.00726354	0.00487395	0.00432428
203.152	SE	0.0150668	0.0145534	0.0153762	0.0126675	0.0132117	0.0138995	0.012671	0.00858942	0.00907845	0.00896584	0.00618955	0.00531337
211.163	SE	0.0144386	0.0140866	0.0142204	0.0123687	0.0122597	0.0130659	0.0116609	0.00822502	0.00894624	0.00874424	0.00724513	0.00516363
237.171	SE	0.00833813	0.00984036	0.0107545	0.00825406	0.0086022	0.00891053	0.00796318	0.005522	0.00587422	0.00574845	0.00343754	0.00351896

## Sheet: Average
Mass	Stats	2	4	6	8	10	12	14	16	18	20	22	24	Sum
31.012	Average	3.7363	3.65495	3.20781	3.55611	3.27503	3.14852	2.94049	2.60331	2.62459	2.46747	2.24814	1.70319	35.1659
33.033	Average	3.34309	3.27446	5.06332	2.96785	0.000561003	0.000571536	0.000473844	0.000401282	0.000427016	0.000381867	4.65358	0.000273477	19.3054
42.034	Average	2.76521	2.76679	2.45368	2.65324	2.40801	2.19155	2.11476	1.85267	1.78732	1.6792	1.50779	1.25946	25.4397
43.054	Average	6.95981	7.05537	6.18574	6.91673	6.38415	6.74938	6.17883	5.65473	6.2085	5.95475	5.45209	3.45804	73.1581
45.033	Average	9.75319	9.67253	8.4943	9.45271	8.57611	8.65851	8.0998	7.39137	7.73657	7.27768	6.66351	4.90968	96.686
47.038	Average	13.5801	13.3567	11.7525	12.7908	11.7333	10.984	10.4286	9.0763	9.17207	8.75864	7.70178	6.11308	125.448
49.011	Average	1.15284	1.15343	1.02726	1.10339	0.997316	0.908721	0.872667	0.763576	0.736742	0.690887	0.635921	0.526893	10.5696
52.018	Average	3.1896	2.89508	2.43164	2.60822	2.32785	2.12669	2.01425	1.76269	1.69943	1.58251	1.42259	1.15028	25.2108
54.033	Average	0.465498	0.460234	0.400718	0.44284	0.404066	0.384305	0.36484	0.322818	0.321898	0.299659	0.274109	0.213509	4.35449
59.054	Average	12.8327	12.9449	11.7632	11.993	10.8042	10.2307	9.61094	8.34197	8.28178	7.68935	6.92183	5.31085	116.726
63.02	Average	1.24376	1.25896	1.09257	1.24581	1.14263	1.04138	0.996218	0.863396	0.819152	0.758005	0.643808	0.717701	11.8234
65.056	Average	0.818233	0.81567	0.727476	0.786514	0.719572	0.662297	0.635006	0.554853	0.541845	0.513634	0.471492	0.381073	7.62767
68.066	Average	0.443605	0.44095	0.380009	0.422724	0.384797	0.354044	0.339637	0.298897	0.288505	0.271769	0.235072	0.203495	4.06351
69.074	Average	1.30541	1.40087	1.21162	1.4443	1.39679	1.57645	1.40569	1.31265	1.50729	1.43486	1.28282	0.772245	16.051
73.066	Average	2.1927	2.29674	2.03997	2.19847	2.00151	1.9367	1.832	1.63435	1.65935	1.56895	1.46647	1.0766	21.9038
75.044	Average	4.92593	5.72207	5.27306	5.50076	5.05928	4.49131	4.41241	3.91905	3.75534	3.64029	3.39978	2.75173	52.851
77.06	Average	1.54305	1.69293	1.56281	1.57648	1.39857	1.25696	1.22595	1.0739	1.02408	0.974064	0.9395	0.748947	15.0172
79.054	Average	0.854428	0.875592	0.790307	0.865744	0.782744	0.728296	0.707868	0.632315	0.625908	0.591746	0.538986	0.455371	8.4493
83.088	Average	1.42784	1.59393	1.41531	2.05373	2.4972	4.39217	3.55367	3.59289	5.07364	5.0011	4.71247	1.56385	36.8778
84.092	Average	0.549136	0.55964	0.490667	0.572971	0.563113	0.647264	0.581277	0.541469	0.626858	0.604052	0.567652	0.308901	6.613
86.104	Average	0.544898	0.533421	0.469812	0.508061	0.462639	0.425916	0.408804	0.35994	0.349958	0.328989	0.298323	0.240321	4.93108
89.059	Average	0.706168	0.716084	0.631495	0.6848	0.62141	0.582134	0.556003	0.488384	0.481676	0.454125	0.408642	0.317065	6.64799
91.03	Average	8.54682	7.92986	6.74913	7.19013	6.43584	5.84534	5.5453	4.80848	4.60729	4.29047	3.86563	3.17541	68.9897
92.062	Average	0.588716	0.560862	0.484573	0.516668	0.464564	0.422391	0.403818	0.352028	0.336696	0.313969	0.28497	0.234912	4.96417
93.07	Average	2.66926	3.11765	2.86506	2.98893	2.71045	2.33719	2.29711	2.02033	1.89535	1.81142	1.65689	1.43766	27.8073
95.069	Average	1.86347	2.04153	1.83745	1.81285	1.5642	1.40446	1.35808	1.18312	1.14069	1.08365	1.00942	0.828425	17.1273
96.057	Average	1.05489	1.03066	0.897334	0.937224	0.835523	0.749886	0.718714	0.622968	0.594212	0.555023	0.489488	0.421555	8.90748
99.098	Average	1.1845	1.21266	1.02258	1.13422	1.0005	0.918056	0.87207	0.774574	0.760499	0.710466	0.607479	0.488793	10.6864
103.053	Average	0.485971	0.63485	0.520314	0.602667	0.544455	0.605063	0.577925	0.50607	0.492662	0.463813	0.346804	0.333373	6.11397
105.068	Average	0.222084	0.632218	0.495992	0.591505	0.532985	0.478939	0.459739	0.399115	0.382001	0.35593	0.256041	0.265273	5.07182
107.086	Average	0.964031	1.2189	0.968476	1.15998	1.01478	0.886811	0.853475	0.746509	0.702718	0.656804	0.454354	0.519832	10.1467
109.063	Average	1.79419	1.7595	1.51052	1.60571	1.42303	1.26761	1.21444	1.0614	1.01466	0.946432	0.811016	0.69732	15.1058
112.074	Average	0.489996	0.488149	0.429064	0.46069	0.417666	0.379989	0.36539	0.319982	0.307165	0.288559	0.263904	0.21692	4.42747
114.088	Average	0.422648	0.4207	0.3722	0.398216	0.360166	0.328413	0.31554	0.275683	0.265453	0.248991	0.227932	0.185519	3.82146
115.095	Average	0.539778	0.554872	0.490617	0.537007	0.496107	0.490372	0.460101	0.411157	0.425268	0.405208	0.370704	0.257436	5.43863
117.076	Average	0.330154	0.336952	0.299169	0.328372	0.303876	0.296258	0.282634	0.253155	0.259886	0.24924	0.230806	0.163762	3.33426
118.078	Average	0.377475	0.369137	0.321588	0.344494	0.310422	0.280727	0.269723	0.236226	0.22567	0.211786	0.191323	0.158622	3.29719
119.086	Average	0.503331	0.471902	0.40658	0.442199	0.401753	0.377027	0.35618	0.314531	0.31107	0.292434	0.263614	0.205696	4.34632
121.101	Average	0.653215	0.676738	0.549652	0.619277	0.55478	0.498938	0.475455	0.412825	0.397348	0.371897	0.278984	0.276018	5.76513
123.09	Average	0.423171	0.428755	0.382042	0.405865	0.364512	0.330172	0.316206	0.276567	0.265495	0.249213	0.226481	0.184906	3.85339
124.039	Average	5.18244	4.82109	4.0178	4.21158	3.66531	3.21646	3.07655	2.64863	2.47542	2.28332	2.04072	1.73625	39.3756
131.074	Average	0.165165	0.167386	0.148842	0.159891	0.144961	0.131944	0.126926	0.110921	0.10742	0.100637	0.0917144	0.0744431	1.53025
135.08	Average	0.283369	0.29249	0.247297	0.275508	0.24694	0.22334	0.21531	0.18838	0.181404	0.171399	0.134292	0.125987	2.58572
137.1	Average	0.322792	0.335274	0.306682	0.317213	0.27427	0.251698	0.254243	0.233775	0.230123	0.216805	0.194546	0.146269	3.08369
146.976	Average	0.152335	0.155799	0.139175	0.148967	0.133168	0.118343	0.116301	0.101611	0.0962769	0.0908501	0.0837386	0.0744751	1.41104
149.096	Average	0.557102	0.700788	0.698718	0.809384	0.653549	0.470494	0.561202	0.496616	0.393205	0.373574	0.320112	0.552059	6.5868
155.124	Average	0.176386	0.182321	0.162988	0.173733	0.154877	0.139167	0.133506	0.116638	0.112011	0.105293	0.0964063	0.0782346	1.63156
157.158	Average	0.197326	0.216818	0.202691	0.212217	0.188394	0.166562	0.160205	0.13873	0.132916	0.125603	0.115643	0.0943173	1.95142
165.091	Average	0.533109	0.527531	0.458862	0.49571	0.441509	0.396241	0.379657	0.329941	0.31407	0.291704	0.260093	0.215484	4.64391
167.134	Average	0.116733	0.120183	0.102892	0.116509	0.105228	0.0954962	0.0915574	0.0801192	0.0769643	0.0723415	0.0582986	0.0543792	1.0907
175.121	Average	0.114163	0.114677	0.0999867	0.108982	0.0981282	0.0889938	0.0854785	0.07483	0.0717128	0.0672306	0.0598371	0.0508378	1.03486
179.11	Average	0.0922398	0.0937153	0.0792854	0.0891142	0.0805002	0.0730434	0.0700848	0.0611485	0.0589243	0.0552898	0.0443825	0.041553	0.839281
186.183	Average	0.113122	0.0961484	0.0827506	0.0901433	0.0815628	0.0737658	0.0712002	0.0621926	0.0593995	0.0565665	0.0516599	0.0424114	0.880923
187.13	Average	0.102025	0.102069	0.0895415	0.0970575	0.0877625	0.0793024	0.0765937	0.066702	0.0639858	0.0600389	0.053249	0.0452746	0.923602
189.149	Average	0.0850489	0.084852	0.0754191	0.0804096	0.0726916	0.0656044	0.0630372	0.0550053	0.0525475	0.0493294	0.0453772	0.0372746	0.766597
191.141	Average	0.0863616	0.0872651	0.0702495	0.0830747	0.0746465	0.0671833	0.0648135	0.0563686	0.0540084	0.0505855	0.0360145	0.038211	0.768782
192.146	Average	0.0806065	0.0817539	0.0662746	0.0774974	0.0697361	0.0635425	0.0608404	0.0530195	0.0513624	0.0474759	0.0358596	0.0360623	0.724031
195.114	Average	0.0891086	0.0895378	0.0737111	0.0853757	0.0769654	0.069248	0.0669218	0.0585268	0.0557662	0.0524142	0.0400795	0.03969	0.797345
199.174	Average	0.0990461	0.10111	0.0855111	0.0964005	0.0865484	0.078505	0.0749767	0.0654841	0.062816	0.0592139	0.0480332	0.0442754	0.90192
201.146	Average	0.0802781	0.0813733	0.0708524	0.0777858	0.0703269	0.0635138	0.0612884	0.0537134	0.0515142	0.0481782	0.0421678	0.0362773	0.73727
203.152	Average	0.0940392	0.0968515	0.0854044	0.0946509	0.0856322	0.0776764	0.0747776	0.0655245	0.0631484	0.059518	0.0512715	0.0445017	0.892996
211.163	Average	0.0861697	0.0886485	0.0793412	0.0853084	0.0765158	0.0687225	0.066443	0.0583019	0.0558011	0.0525346	0.0483099	0.0400323	0.806129
237.171	Average	0.0679207	0.06399	0.0531257	0.0606433	0.0549598	0.0493394	0.0473612	0.0417685	0.0397778	0.0374327	0.0291787	0.0282533	0.573751
		106.324	107.729	96.965	102.468	90.7006	87.5037	82.4214	73.2346	74.5676	70.5748	68.2632	47.9105	1008.66
