# Supplementary material for: Diatom volatile organic compound production is driven by diel metabolism and the cell cycle
Source: Front Microbiol. 2025 Oct 6;16:1620542. doi: 10.3389/fmicb.2025.1620542 (PMC12535992; doi:10.3389/fmicb.2025.1620542)
Supplement: Supplementary file 3 [file Table_3.xlsx]

## Sheet: Sheet1
m/z signal GLOVOCs putative IDs associated with CHEBI IDs, KEGG, RVIs
Group 1: Present in KEGG in P. tricornutum pathways
Significant peaks in axenic culture (m/z)	Clusters (Concentrations normalized to max. values)	Clusters (Concentrations normalized to cell density and to max. values)	CheBI IDs	Putative IDs (using GLOVOCs)	Relative volatility Index (RVIs) (Using VOLCALC)	KEGG pathways
31.012	5	1	CHEBI:16842	Formaldehyde	10.45	pti01200
33.033	2	2	CHEBI:17790	Methanol	8.25	pti00650
						pti01200
43.054	1	1	CHEBI:30365	Cyclopropane		pti00630
45.033	1	1	CHEBI:15343	Acetaldehyde	8.82	pti00010							31.012
						pti00360							33.033
						pti00430							43.054
						pti00440							45.033
						pti00470							47.049
						pti00564							49.011
						pti00620							59.054
						pti00920							63.026
						pti01110							69.074
47.049	5	3	CHEBI:16236	Ethanol	7.96	pti00010							73.066
						pti00620							77.06
						pti01110							79.054
49.011	3	3	CHEBI:28887	Methanethiol	8.42	pti00920							89.059
59.054	5	3	CHEBI:17153	Propanal	8.51	pti00640							91.039
59.054	5	3	CHEBI:15347	Acetone	8.92	pti00650							93.07
63.026	4	3	CHEBI:17437	Dimethyl sulfide	10.32	pti00920							105.07
69.074	1	1	CHEBI:35194	Isoprene	8.84	pti00900							107.086
73.066	5	1	CHEBI:15743	Butanal	8.16	pti00650							109.068
77.06	5	6	CHEBI:16109	1,3-Propanediol	5.51	pti00561							114.088
79.054	5	1	CHEBI:16716	Benzene	7.99	pti01100							135.117
89.059	3	3	CHEBI:15688	Acetoin	6.43	pti00650							149.096
89.059	3	3	CHEBI:30772	Butanoic acid	6.02	pti00650							165.091
91.039	4	5	CHEBI:422	Lactic acid	4.23	pti00010
						pti00051
						pti00620
						pti00640
						pti01110
93.07	6	6	CHEBI:17578	Toluene	7.63	pti01100
105.07	6	4	CHEBI:27452	Styrene	7.14	pti01100
107.086	6	6	CHEBI:16101	Ethylbenzene	7.25	pti01100
107.086	6	6	CHEBI:28488	m-Xylene	7.25	pti01100
107.086	6	6	CHEBI:28063	o-Xylene	7.25	pti01100
107.086	6	6	CHEBI:27417	p-Xylene	7.25	pti01100
109.068	5	5	CHEBI:17231	Benzylalcohol	5.47	pti01100
114.088	3	3	CHEBI:28579	Caprolactam	8.82	pti01100
135.117	5	3	CHEBI:28768	p-Cymene	6.48	pti01100
149.096	6	6	CHEBI:4867	Estragole/ Isoestragole	5.38	pti01110
149.096	6	6	CHEBI35616	Anethole	5.38	pti01110
165.091	3	3	CHEBI:4917	Eugenol	3.29	pti01100
165.091	3	3	CHEBI:18224	Isoeugenol	3.29	pti01100
Group 2: Present in KEGG in Plant pathways
103.053	1	4	CHEBI:167069	Phenylacetylene	n/a	map01100
119.086	5	5	CHEBI:83976	2-Methylstyrene	n/a	map01100
121.101	4	5	CHEBI:34656	Isopropylbenzene	n/a	map01100
124.039	4	5	CHEBI:27798	Nitrobenzene	4.43	map01220
157.158	3	6	CHEBI:31457	Decanal	5.87	map00902
157.158	3	6	CHEBI87309	Decanone	5.87	map00902
157.158	3	6	CHEBI:76306	Menthol	5.87	map00902
Group 3: Newly reported in P. tricornutum, not present in KEGG
42.034	3	3	CHEBI:38472	Acetonitrile
52.018	4	5		Propiolonitrile
54.033	3	3		2-Propenenitrile
65.056	3	3		Ethylene dihydrate
83.088	1	4	CHEBI:36404	Cyclohexene
			CHEBI:176793	1-Hexyne
				2-Hexyne
			CHEBI:23493	1-Methyl-cyclopentane
				1,2-Dimethylcyclobutene
				1,3,3-Trimethylcyclopropene
				2,3-Dimethyl-1,3-butadiene
				2-Methyl-1,3-pentadiene
				Methylene-cyclopentane
				1-Methylethenyl-cyclopropane
				Cis-1,3-Hexadiene
				Trans-1,3-Hexadiene
92.062	5	5		Benzyl radical
95.069	5	5	CHEBI:53360	Methanol ethylene glycol
99.098	5	3		4,4-dimethyl-2-imidazoline
112.074	3	3	CHEBI:67125	2-Acetyl-1-pyrroline
117.076	5	1	CHEBI:37910	Indene
			CHEBI:177630	1-Ethynyl-4-methyl-benzene
			CHEBI:37911	Indane
				(Z)-1-Phenylpropene
				1-Ethenyl-2-methyl-benzene
				1-Ethenyl-3-methyl-benzene
				1-Ethenyl-4-methyl-benzene
				Cyclopropyl-benzene
123.09	3	3	CHEBI:190131	Trimethylpyrazine
				N,N-Dimethyl-4-pyridinamine
				N,N-Dimethyl-2-pyridinamine
				N,N-Dimethyl-3-pyridinamine
131.074	3	3		Ethyl acetoacetate
				(E)-3-Methoxy-2-butenoic acid methyl ester
137.1	5	3		p-Phenylenediamine
				2-Cyano-1-azabicyclo[2.2.2]-octane
				3-Cyano-1-azabicyclo[2.2.2]-octane
				4-Carbonitrile-1-azabicyclo[2.2.2]octane
				2-Ethyl-3,5-dimethylpyrazine
				Lysine
163.106	3	3	CHEBI:167090	3-Methyl-2-(penta-2,4-dienyl)cyclopent-2-enone
			CHEBI:36812	Valerophenone
175.121	3	3		Methyltryptamine
				N,N,2,6-Tetramethyl-4-cyanoaniline
179.11	3	3		Butyl benzoate
				Methyleugenol
			CHEBI:134814	Nikethamide
187.13	3	3		Octahydroanthracene
				Octahydrophenanthrene
189.164	3	3		1-Butyltetralin
191.141	3	3	CHEBI:67251	(E)-β-Damascenone
195.114	3	3		N,N,2,6-Tetramethyl-4-nitroaniline
203.152	3	3		1-(1-Adamantyl)-pyrazole
				4-(1-Adamantyl)-pyrazole
237.171	5	5		trans-1,4-Diphenylcyclohexane
Group 4: Unknown
68.066	3	3
75.044	6	6
84.092	1	1
86.104	3	6
96.057	5	5
115.095	5	1
118.078	3	3
146.976	3	3
155.124	3	3
167.134	3	3
186.183	3	5
192.146	3	3
199.174	3	3
201.146	3	3
211.163	3	3
